# Supplementary material for: Inducible degradation of dosage compensation protein DPY-27 facilitates isolation of Caenorhabditis elegans males for molecular and biochemical analyses
Source: G3 (Bethesda). 2022 Apr 11;12(5):jkac085. doi: 10.1093/g3journal/jkac085 (PMC9073673; doi:10.1093/g3journal/jkac085)
Supplement: jkac085_Supplementary_File_3 [file jkac085_supplementary_file_3.xlsx]

## Sheet: combined
	vit-2			2nd trial
-Aux v.s N2	0.939523	0.842842	0.878633	0.9637	1.00231	0.5082
	sncp-1.3			2nd trial
	4.2183	4.7623	5.76239	3.63847	5.5661	4.8121
	vit-2			2nd trial
Plus Aux v.s N2	0.003924	0.003456	0.00390625	0.004539	0.006449	0.0030366
	sncp-1.3			2nd trial
	65.3448	59.9907	76.6386	54.821	78.793	61.82

## Sheet: trial1
	1	2	3	4	5	6	7	8	9
A	14.11	13.93	13.87	14.11	13.92	13.93	23.18	23.37	23.13
B	14.06	14.01	13.92	13.23	13.3	13.26	23.05	23.03	23.21
C	14.01	14.09	13.98	13.84	13.59	13.99	23.35	23.12	23.18
D	29.08	29.21	28.92	27.36	26.77	27.02	24.55	24.52	24.48
E									24.33
F	29.48	29.53	30.04	26.2	26.16	26.12	24.23	24.38	24.6
G	21.29	21.32	21.15	21.22	21.06	21.21	22.32	22.39	22.72
H	21.13	21.32	21.22	20.28	20.28	20.49	21.98	22.21	22.2
	21.02	21.29	21.16	20.67	20.63	20.68	22.56	22.29	22.36
		average of every technical replicates
		N2			-Aux			Plus Aux
		1	2	3	1	2	3	1	2	3
	vit-2	14.06	14.01	13.9233	13.7267	13.6033	13.7267	23.1933	23.1733	23.1733
	sncp1.3	29.28	29.37	29.48	26.78	26.465	26.57	24.39	24.45	24.47
	ama-1	21.1467	21.31	21.1767	20.7233	20.6567	20.7933	22.2867	22.2967	22.4267
	-Aux v.s N2		vit-2	ama-1					Plus Aux v.s.N2		vit-2	ama-1
	vit-2	N2	14.06	21.1467		deltaCq N2	-7.08667		vit-2	N2	14.06	21.1467		deltaCq N2	-7.08667
		-Aux	13.7267	20.7233		deltaCq -Aux	-6.99667			plus Aux	23.1933	22.2867		deltaCq plus Aux	0.906667
						delta delta Cq	0.09							delta delta Cq	7.99333
						2(-del delCq)	0.939523							2(-del del Cq)	0.003924
			14.01	21.31		deltaCq N2	-7.3				14.01	21.31		deltaCq N2	-7.3
			13.6033	20.6567		DeltaCq -Aux	-7.05333				23.1733	22.2967		deltaCq plus Aux	0.876667
						Delta Delta Cq	0.246667							delta delta Cq	8.17667
						2(-del del Cq)	0.842842							2(-del del Cq)	0.003456
			13.9233	21.1767		deltaCq N2	-7.25333				13.9233	21.1767		deltaCq N2	-7.25333
			13.7267	20.7933		DeltaCq -Aux	-7.06667				23.1733	22.4267		deltaCq plus Aux	0.746667
						Delta Delta Cq	0.186667							delta delta Cq	8
						2(-del del Cq)	0.878633							2(-del del Cq)	0.00390625
			sncp-1.3	ama-1					plus Aux v.s N2		sncp-1.3	ama-1
	-Aux v.s N2	N2	29.28	21.1467		deltaCq N2	8.13333		scnp-1.3	N2	29.28	21.1467		deltaCq N2	8.13333
	sncp-1.3	-Aux	26.78	20.7233		DeltaCq -Aux	6.05667			plus Aux	24.39	22.2867		deltaCq plus Aux	2.10333
						Delta Delta Cq	-2.07667							delta delta Cq	-6.03
						2(-del del Cq)	4.2183							2(-del del Cq)	65.3448
			29.37	21.31		deltaCq N2	8.06				29.37	21.31		deltaCq N2	8.06
			26.465	20.6567		DeltaCq -Aux	5.80833				24.45	22.2967		deltaCq plus Aux	2.15333
						Delta Delta Cq	-2.25167							delta delta Cq	-5.90667
						2(-del del Cq)	4.7623							2(-del del Cq)	59.9907
			29.48	21.1767		deltaCq N2	8.30333				29.48	21.1767		deltaCq N2	8.30333
			26.57	20.7933		DeltaCq -Aux	5.77667				24.47	22.4267		deltaCq plus Aux	2.04333
						Delta Delta Cq	-2.52667							delta delta Cq	-6.26
						2(-del del Cq)	5.76239							2(-del del Cq)	76.6386

## Sheet: trial2
		N2			-Auxin			Plus Aux
		1	2	3	4	5	6	7	8	9
vit-2	A	15.33	15.33	15.06	12.67	14.61	14.93	24.13	23.71	24.36
	B	14.81	15.36	14.91	12.36	14.32	14.9	23.97	23.48	24.03
	C	14.89	15.29	15.03	12.14	14.44	15.04	24.21	23.49	24.25
sncp1.3	D	29.96	30.26	30.4	25.59	27.15	27.29	25.56	24.85	25.56
	E	30.42	30.84	30.42	25.36	27.22	27.41	25.43	25.24	25.39
	F	29.65	30.38	30.97	25.47	27.08	27.23	25.64	25.36	25.54
ama-1	G	21.97	22.24	22.39	19.54	21.3	21.72	23.42	23.18	23.56
	H	22.28	22.16	22.26	19.42	21.35	21.98	23.46	22.85	23.75
		22.34	22.58	24.2	19.61	21.73	22.09	23.64	23.82	24.09
average of 3 technical replicates:		N2			-Aux			Plus Aux
		1	2	3	1	2	3	1	2	3
	Vit-2	15.01	15.3267	15	12.39	14.4567	14.9567	24.1033	23.56	24.2133
	sncp1.3	30.01	30.4933	30.5967	25.4733	27.15	27.31	25.5433	25.15	25.4967
	ama-1	22.1967	22.3267	22.95	19.5233	21.46	21.93	23.5067	23.2833	23.8
	-Aux v.s N2		vit-2	ama-1					Plus Aux vs. N2		vit-2	ama-1
	vit-2	N2	15.01	22.1967		deltaCq N2	-7.18667		vit-2	N2	15.01	22.1967		deltaCq N2	-7.18667
		-Aux	12.39	19.5233		deltaCq -Aux	-7.13333			Plus Auxin	24.1033	23.5067		deltaCq -Aux	0.596667
						delta delta Cq	0.0533333							delta delta Cq	7.78333
						2(-del delCq)	0.9637							2(-del delCq)	0.004539
			15.3267	22.3267		deltaCq N2	-7				15.3267	22.3267			-7
			14.4567	21.46		deltaCq -Aux	-7.00333				23.56	23.2833			0.276667
						delta delta Cq	-0.00333333								7.27667
						2(-del delCq)	1.00231								0.006449
			15	22.95		deltaCq N2	-7.95				15	22.95			-7.95
			14.9567	21.93		deltaCq -Aux	-6.97333				24.2133	23.8			0.413333
						delta delta Cq	0.976667								8.36333
						2(-del delCq)	0.5082								0.0030366
	-Aux v.s N2		sncp1.3	ama-1					Plus Aux vs. N2		sncp1.3	ama-1
	sncp-1.3	N2	30.01	22.1967		deltaCq N2	7.81333		sncp1.3	N2	30.01	22.1967		deltaCq N2	7.81333
		-Aux	25.4733	19.5233		deltaCq -Aux	5.95			Plus Aux	25.5433	23.5067		deltaCq -Aux	2.03667
						delta delta Cq	-1.86333							delta delta Cq	-5.77667
						2(-del delCq)	3.63847							2(-del delCq)	54.821
			30.4933	22.3267		deltaCq N2	8.16667				30.4933	22.3267			8.16667
			27.15	21.46		deltaCq -Aux	5.69				25.15	23.2833			1.86667
						delta delta Cq	-2.47667								-6.3
						2(-del delCq)	5.5661								78.793
			30.5967	22.95		deltaCq N2	7.64667				30.5967	22.95			7.64667
			27.31	21.93		deltaCq -Aux	5.38				25.4967	23.8			1.69667
						delta delta Cq	-2.26667								-5.95
						2(-del delCq)	4.8121								61.82
