# Supplementary material for: Inducible degradation of dosage compensation protein DPY-27 facilitates isolation of Caenorhabditis elegans males for molecular and biochemical analyses
Source: G3 (Bethesda). 2022 Apr 11;12(5):jkac085. doi: 10.1093/g3journal/jkac085 (PMC9073673; doi:10.1093/g3journal/jkac085)
Supplement: jkac085_Supplementary_File_4 [file jkac085_supplementary_file_4.xlsx]

## Sheet: control
Protein	Protein ID	Entry Name	Gene	Protein Length	Coverage	Organism	Protein Existence	Description	Protein Probability	Top Peptide Probability	Combined Total Peptides	Combined Spectral Count	Combined Unique Spectral Count	Combined Total Spectral Count	Trial 1 Spectral Count	Trial 2 Spectral Count	Trial 1 Unique Spectral Count	Trial 2 Unique Spectral Count	Trial 1 Total Spectral Count	Trial 2 Total Spectral Count	Trial 1 Intensity	Trial 2 Intensity	Trial 1 Unique Intensity	Trial 2 Unique Intensity	Trial 1 Total Intensity	Trial 2 Total Intensity	Indistinguishable Proteins
sp|A0A0K3AUJ9|PRDX_CAEEL	A0A0K3AUJ9	PRDX_CAEEL	prdx-2	201	48.8	Caenorhabditis elegans OX=6239	1:Experimental evidence at protein level	Peroxiredoxin prdx-2	1	0.999	8	33	33	33	20	13	20	13	20	13	606266	793849	606266	793849	606266	793849
sp|A0A131MBU3|IRG7_CAEEL	A0A131MBU3	IRG7_CAEEL	irg-7	2217	3.2	Caenorhabditis elegans OX=6239	2:Experimental evidence at transcript level	Protein irg-7	1	0.999	5	6	6	6	5	1	5	1	5	1	56456.2	27140	56456.2	27140	56456.2	27140
sp|A3QMC8|GMPPB_CAEEL	A3QMC8	GMPPB_CAEEL	tag-335	365	8.8	Caenorhabditis elegans OX=6239	3:Protein inferred from homology	Mannose-1-phosphate guanyltransferase beta	1	0.999	2	4	4	4	4	0	4	0	4	0	15794.7	0	15794.7	0	15794.7	0
sp|A5JYX5|DHS3_CAEEL	A5JYX5	DHS3_CAEEL	dhs-3	309	21.4	Caenorhabditis elegans OX=6239	1:Experimental evidence at protein level	Protein dhs-3	1	0.999	5	5	5	5	4	1	4	1	4	1	77307.3	39206.3	77307.3	39206.3	77307.3	39206.3
sp|A5JYX8|NCLN_CAEEL	A5JYX8	NCLN_CAEEL	nra-2	563	15.1	Caenorhabditis elegans OX=6239	1:Experimental evidence at protein level	Nicalin	1	0.999	4	6	6	6	6	0	6	0	6	0	73464.2	0	73464.2	0	73464.2	0
sp|A8WHP8|PLIN1_CAEEL	A8WHP8	PLIN1_CAEEL	plin-1	418	7.4	Caenorhabditis elegans OX=6239	1:Experimental evidence at protein level	Perilipin-1 homolog	1	0.999	2	4	4	4	4	0	4	0	4	0	30766.9	0	30766.9	0	30766.9	0
sp|D0PV95|DDX3_CAEEL	D0PV95	DDX3_CAEEL	laf-1	708	21.6	Caenorhabditis elegans OX=6239	1:Experimental evidence at protein level	ATP-dependent RNA helicase laf-1	1	0.999	13	30	29	30	17	13	17	12	17	13	170889	262412	221226	208006	170889	262412
sp|D5MCN2|LARP1_CAEEL	D5MCN2	LARP1_CAEEL	larp-1	1150	8.9	Caenorhabditis elegans OX=6239	4:Protein predicted	La-related protein 1	1	0.999	6	13	13	13	11	2	11	2	11	2	54229.1	55059.1	54229.1	55059.1	54229.1	55059.1
sp|G4SLH0|TTN1_CAEEL	G4SLH0	TTN1_CAEEL	ttn-1	18562	6.5	Caenorhabditis elegans OX=6239	1:Experimental evidence at protein level	Titin homolog	1	0.999	12	29	29	29	15	14	15	14	15	14	133425	299889	133425	299889	133425	299889
sp|G5EBN9|SNF3_CAEEL	G5EBN9	SNF3_CAEEL	snf-3	600	9.8	Caenorhabditis elegans OX=6239	1:Experimental evidence at protein level	Sodium- and chloride-dependent betaine transporter	1	0.999	4	4	4	4	4	0	4	0	4	0	44964.4	0	44964.4	0	44964.4	0
sp|G5EBV6|PGL3_CAEEL	G5EBV6	PGL3_CAEEL	pgl-3	693	12.3	Caenorhabditis elegans OX=6239	1:Experimental evidence at protein level	Guanyl-specific ribonuclease pgl-3	1	0.999	5	10	8	10	8	2	6	2	8	2	55618	49144	48742.5	49144	55618	49144
sp|G5ECG7|MTP_CAEEL	G5ECG7	MTP_CAEEL	dsc-4	892	9.4	Caenorhabditis elegans OX=6239	1:Experimental evidence at protein level	Microsomal triglyceride transfer protein homolog	1	0.999	6	8	8	8	8	0	8	0	8	0	87719.9	0	87719.9	0	87719.9	0
sp|G5ECU1|SKR1_CAEEL	G5ECU1	SKR1_CAEEL	skr-1	176	22.2	Caenorhabditis elegans OX=6239	1:Experimental evidence at protein level	Skp1-related protein	1	0.999	3	5	5	5	3	2	3	2	3	2	92760.6	41426.7	92760.6	41426.7	92760.6	41426.7
sp|G5ECY0|DLG1_CAEEL	G5ECY0	DLG1_CAEEL	dlg-1	967	2.9	Caenorhabditis elegans OX=6239	1:Experimental evidence at protein level	Disks large homolog 1	1	0.999	2	3	3	3	2	1	2	1	2	1	30388.3	21250.3	30388.3	21250.3	30388.3	21250.3
sp|G5ED41|CAND1_CAEEL	G5ED41	CAND1_CAEEL	cand-1	1274	16.2	Caenorhabditis elegans OX=6239	1:Experimental evidence at protein level	Cullin-associated NEDD8-dissociated protein 1	1	0.999	14	17	17	17	15	2	15	2	15	2	142268	40468.6	142268	40468.6	142268	40468.6
sp|G5EDF7|SEK1_CAEEL	G5EDF7	SEK1_CAEEL	sek-1	336	18.2	Caenorhabditis elegans OX=6239	1:Experimental evidence at protein level	Dual specificity mitogen-activated protein kinase kinase sek-1	1	0.999	5	9	9	9	6	3	6	3	6	3	117455	98852.4	117455	98852.4	117455	98852.4
sp|G5EDM4|NHRF1_CAEEL	G5EDM4	NHRF1_CAEEL	nrfl-1	467	12.6	Caenorhabditis elegans OX=6239	1:Experimental evidence at protein level	Na(+)/H(+) exchange regulatory cofactor-like protein nrfl-1	1	0.999	2	3	3	3	1	2	1	2	1	2	9768.59	47154.5	9768.59	47154.5	9768.59	47154.5
sp|G5EDN6|CANB_CAEEL	G5EDN6	CANB_CAEEL	cnb-1	171	16.4	Caenorhabditis elegans OX=6239	1:Experimental evidence at protein level	Protein phosphatase 2B regulatory subunit cnb-1	1	0.999	2	3	3	3	2	1	2	1	2	1	45294.6	37553.6	45294.6	37553.6	45294.6	37553.6
sp|G5EDP2|NLTP2_CAEEL	G5EDP2	NLTP2_CAEEL	daf-22	412	22.8	Caenorhabditis elegans OX=6239	1:Experimental evidence at protein level	Non-specific lipid-transfer protein-like 2	1	0.999	7	18	18	18	10	8	10	8	10	8	229826	183417	229826	183417	229826	183417
sp|G5EDZ2|UMPS_CAEEL	G5EDZ2	UMPS_CAEEL	umps-1	497	11.1	Caenorhabditis elegans OX=6239	1:Experimental evidence at protein level	Uridine 5'-monophosphate synthase	1	0.999	4	7	7	7	5	2	5	2	5	2	52587.2	39379.1	52587.2	39379.1	52587.2	39379.1
sp|G5EE72|MRP5_CAEEL	G5EE72	MRP5_CAEEL	mrp-5	1427	6.8	Caenorhabditis elegans OX=6239	2:Experimental evidence at transcript level	Multidrug resistance-associated protein 5	1	0.999	7	10	10	10	9	1	9	1	9	1	105535	30869.9	105535	30869.9	105535	30869.9
sp|G5EEE5|ELO1_CAEEL	G5EEE5	ELO1_CAEEL	elo-1	288	7.6	Caenorhabditis elegans OX=6239	1:Experimental evidence at protein level	Elongation of long chain fatty acids protein 1	1	0.999	2	9	9	9	6	3	6	3	6	3	163044	191188	163044	191188	163044	191188
sp|G5EEI4|ASP1_CAEEL	G5EEI4	ASP1_CAEEL	asp-1	396	21.7	Caenorhabditis elegans OX=6239	1:Experimental evidence at protein level	Aspartic protease 1	1	0.999	6	21	21	21	19	2	19	2	19	2	207601	72458.7	207601	72458.7	207601	72458.7
sp|G5EEM5|ZYG9_CAEEL	G5EEM5	ZYG9_CAEEL	zyg-9	1415	7.4	Caenorhabditis elegans OX=6239	1:Experimental evidence at protein level	Zygote defective protein 9	1	0.999	6	10	10	10	10	0	10	0	10	0	78050.5	0	78050.5	0	78050.5	0
sp|G5EEW6|SIG7_CAEEL	G5EEW6	SIG7_CAEEL	sig-7	427	25.3	Caenorhabditis elegans OX=6239	1:Experimental evidence at protein level	Peptidyl-prolyl cis-trans isomerase sig-7	1	0.999	7	16	16	16	10	6	10	6	10	6	93205.8	119105	93205.8	119105	93205.8	119105
sp|G5EFF7|UBQL_CAEEL	G5EFF7	UBQL_CAEEL	ubql-1	502	13.1	Caenorhabditis elegans OX=6239	2:Experimental evidence at transcript level	Ubiquilin	1	0.999	4	4	4	4	3	1	3	1	3	1	31334.2	3.19751e+06	31334.2	3.19751e+06	31334.2	3.19751e+06
sp|G5EFT4|AMP1_CAEEL	G5EFT4	AMP1_CAEEL	ltah-1.1	609	10.8	Caenorhabditis elegans OX=6239	1:Experimental evidence at protein level	Aminopeptidase ltah-1.1	1	0.999	4	5	5	5	4	1	4	1	4	1	43629.2	27677.6	43629.2	27677.6	43629.2	27677.6
sp|G5EFZ1|GPMI_CAEEL	G5EFZ1	GPMI_CAEEL	ipgm-1	539	19.1	Caenorhabditis elegans OX=6239	1:Experimental evidence at protein level	2,3-bisphosphoglycerate-independent phosphoglycerate mutase	1	0.999	7	16	16	16	12	4	12	4	12	4	131482	85236.2	131482	85236.2	131482	85236.2
sp|G5EG11|FAT4_CAEEL	G5EG11	FAT4_CAEEL	fat-4	447	8.3	Caenorhabditis elegans OX=6239	1:Experimental evidence at protein level	Delta(5) fatty acid desaturase fat-4	1	0.999	3	4	4	4	4	0	4	0	4	0	51092.8	0	51092.8	0	51092.8	0
sp|G5EG14|CATIN_CAEEL	G5EG14	CATIN_CAEEL	cacn-1	657	37.7	Caenorhabditis elegans OX=6239	1:Experimental evidence at protein level	Cactin	1	0.999	21	66	66	66	38	28	38	28	38	28	227983	438551	227983	438551	227983	438551
sp|G5EG51|NRDE2_CAEEL	G5EG51	NRDE2_CAEEL	nrde-2	1270	10	Caenorhabditis elegans OX=6239	1:Experimental evidence at protein level	Nuclear exosome regulator NRDE2	1	0.999	10	18	18	18	11	7	11	7	11	7	77856.4	160423	77856.4	160423	77856.4	160423
sp|G5EGA5|FAT2_CAEEL	G5EGA5	FAT2_CAEEL	fat-2	376	28.2	Caenorhabditis elegans OX=6239	1:Experimental evidence at protein level	Delta(12) fatty acid desaturase fat-2	1	0.999	8	23	23	23	20	3	20	3	20	3	230660	102439	230660	102439	230660	102439
sp|G5EGK8|PP2A_CAEEL	G5EGK8	PP2A_CAEEL	let-92	318	21.4	Caenorhabditis elegans OX=6239	1:Experimental evidence at protein level	Serine/threonine-protein phosphatase 2A catalytic subunit	1	0.999	6	16	16	16	9	7	9	7	9	7	162951	274200	162951	274200	162951	274200
sp|G5EGS5|GBF1_CAEEL	G5EGS5	GBF1_CAEEL	gbf-1	1975	7.3	Caenorhabditis elegans OX=6239	3:Protein inferred from homology	Golgi-specific brefeldin A-resistance guanine nucleotide exchange factor 1 homolog	1	0.999	10	13	13	13	11	2	11	2	11	2	52056.9	58901	52056.9	58901	52056.9	58901
sp|H2KYE0|NRA4_CAEEL	H2KYE0	NRA4_CAEEL	nra-4	1123	10.9	Caenorhabditis elegans OX=6239	1:Experimental evidence at protein level	Nicotinic receptor-associated protein 4	1	0.999	8	16	16	16	14	2	14	2	14	2	92656.3	31912.1	92656.3	31912.1	92656.3	31912.1
sp|H2KYS8|CPNA1_CAEEL	H2KYS8	CPNA1_CAEEL	cpna-1	1107	4.7	Caenorhabditis elegans OX=6239	1:Experimental evidence at protein level	Copine family protein 1	1	0.999	3	3	3	3	3	0	3	0	3	0	45990	0	45990	0	45990	0
sp|H2L045|TENSH_CAEEL	H2L045	TENSH_CAEEL	tns-1	1354	4.6	Caenorhabditis elegans OX=6239	1:Experimental evidence at protein level	Tensin homolog	1	0.999	3	8	8	8	8	0	8	0	8	0	64475.1	0	64475.1	0	64475.1	0
sp|H2L056|UBXN3_CAEEL	H2L056	UBXN3_CAEEL	ubxn-3	613	6.9	Caenorhabditis elegans OX=6239	1:Experimental evidence at protein level	UBX domain-containing protein 3	1	0.999	3	7	7	7	7	0	7	0	7	0	36078.7	0	36078.7	0	36078.7	0
sp|K8ESC5|ATG41_CAEEL	K8ESC5	ATG41_CAEEL	atg-4.1	481	6	Caenorhabditis elegans OX=6239	1:Experimental evidence at protein level	Cysteine protease atg-4.1	1	0.999	2	5	5	5	5	0	5	0	5	0	38492.6	0	38492.6	0	38492.6	0
sp|O01159|RSP7_CAEEL	O01159	RSP7_CAEEL	rsp-7	452	9.3	Caenorhabditis elegans OX=6239	3:Protein inferred from homology	Probable splicing factor, arginine/serine-rich 7	1	0.999	3	8	8	8	4	4	4	4	4	4	102742	170390	102742	170390	102742	170390
sp|O01504|RLA2_CAEEL	O01504	RLA2_CAEEL	C37A2.7	107	49.5	Caenorhabditis elegans OX=6239	3:Protein inferred from homology	60S acidic ribosomal protein P2	1	0.999	5	15	15	23	9	6	9	6	14	9	235772	210776	235772	210776	322941	264179
sp|O01530|ASP6_CAEEL	O01530	ASP6_CAEEL	asp-6	389	19.5	Caenorhabditis elegans OX=6239	1:Experimental evidence at protein level	Aspartic protease 6	1	0.999	4	10	10	10	8	2	8	2	8	2	106706	96103.8	106706	96103.8	106706	96103.8
sp|O01541|SYAC_CAEEL	O01541	SYAC_CAEEL	aars-2	968	14.7	Caenorhabditis elegans OX=6239	2:Experimental evidence at transcript level	Alanine--tRNA ligase, cytoplasmic	1	0.999	9	14	14	14	14	0	14	0	14	0	115058	0	115058	0	115058	0
sp|O01578|MPC2_CAEEL	O01578	MPC2_CAEEL	mpc-2	133	25.6	Caenorhabditis elegans OX=6239	3:Protein inferred from homology	Probable mitochondrial pyruvate carrier 2	1	0.999	3	7	7	7	5	2	5	2	5	2	165170	84394.6	165170	84394.6	165170	84394.6
sp|O01692|RS17_CAEEL	O01692	RS17_CAEEL	rps-17	130	44.6	Caenorhabditis elegans OX=6239	3:Protein inferred from homology	40S ribosomal protein S17	1	0.999	8	26	26	26	14	12	14	12	14	12	436302	721873	436302	721873	436302	721873
sp|O01761|UNC89_CAEEL	O01761	UNC89_CAEEL	unc-89	8081	5.7	Caenorhabditis elegans OX=6239	1:Experimental evidence at protein level	Muscle M-line assembly protein unc-89	1	0.999	29	32	32	32	32	0	32	0	32	0	132275	0	132275	0	132275	0
sp|O01802|RL7_CAEEL	O01802	RL7_CAEEL	rpl-7	244	44.3	Caenorhabditis elegans OX=6239	3:Protein inferred from homology	60S ribosomal protein L7	1	0.999	15	64	64	64	42	22	42	22	42	22	1.23265e+06	741801	1.23265e+06	741801	1.23265e+06	741801
sp|O01803|RB11A_CAEEL	O01803	RB11A_CAEEL	rab-11.1	211	24.2	Caenorhabditis elegans OX=6239	1:Experimental evidence at protein level	Ras-related protein rab-11.1	1	0.999	4	7	7	7	3	4	3	4	3	4	67376.5	128504	67376.5	128504	67376.5	128504
sp|O01812|FABP6_CAEEL	O01812	FABP6_CAEEL	lbp-6	135	52.6	Caenorhabditis elegans OX=6239	1:Experimental evidence at protein level	Fatty acid-binding protein homolog 6	1	0.999	6	16	16	16	10	6	10	6	10	6	141932	105719	141932	105719	141932	105719
sp|O01824|PDXK_CAEEL	O01824	PDXK_CAEEL	pdxk-1	321	14	Caenorhabditis elegans OX=6239	3:Protein inferred from homology	Putative pyridoxal kinase	1	0.999	3	4	4	4	4	0	4	0	4	0	47705.6	0	47705.6	0	47705.6	0
sp|O01925|MBOA5_CAEEL	O01925	MBOA5_CAEEL	mboa-6	473	7.2	Caenorhabditis elegans OX=6239	1:Experimental evidence at protein level	Lysophospholipid acyltransferase 5	1	0.999	2	3	3	3	3	0	3	0	3	0	58637.5	0	58637.5	0	58637.5	0
sp|O01971|EMR1_CAEEL	O01971	EMR1_CAEEL	emr-1	166	15.7	Caenorhabditis elegans OX=6239	1:Experimental evidence at protein level	Emerin homolog 1	1	0.999	2	5	5	5	3	2	3	2	3	2	45121.8	52181.3	45121.8	52181.3	45121.8	52181.3
sp|O01974|EIF3H_CAEEL	O01974	EIF3H_CAEEL	eif-3.H	365	37.3	Caenorhabditis elegans OX=6239	3:Protein inferred from homology	Eukaryotic translation initiation factor 3 subunit H	1	0.999	7	12	12	12	10	2	10	2	10	2	55196.6	67721.4	55196.6	67721.4	55196.6	67721.4
sp|O02056|RL4_CAEEL	O02056	RL4_CAEEL	rpl-4	345	47.2	Caenorhabditis elegans OX=6239	1:Experimental evidence at protein level	60S ribosomal protein L4	1	0.999	22	103	103	103	70	33	70	33	70	33	549122	1086331	549122	1086331	549122	1086331
sp|O02161|TIM44_CAEEL	O02161	TIM44_CAEEL	tin-44	425	10.8	Caenorhabditis elegans OX=6239	3:Protein inferred from homology	Probable mitochondrial import inner membrane translocase subunit tin-44	1	0.999	3	3	3	3	3	0	3	0	3	0	19447.6	0	19447.6	0	19447.6	0
sp|O02328|EIF3C_CAEEL	O02328	EIF3C_CAEEL	eif-3.C	898	16.9	Caenorhabditis elegans OX=6239	3:Protein inferred from homology	Eukaryotic translation initiation factor 3 subunit C	1	0.999	10	19	19	19	14	5	14	5	14	5	46117.8	142260	46117.8	142260	46117.8	142260
sp|O02485|YDJ1_CAEEL	O02485	YDJ1_CAEEL	ZK1073.1	325	23.7	Caenorhabditis elegans OX=6239	3:Protein inferred from homology	Uncharacterized protein ZK1073.1	1	0.999	5	16	16	16	12	4	12	4	12	4	89566.8	59137.9	89566.8	59137.9	89566.8	59137.9
sp|O02495|SYB1_CAEEL	O02495	SYB1_CAEEL	snb-1	109	26.6	Caenorhabditis elegans OX=6239	1:Experimental evidence at protein level	Synaptobrevin-1	1	0.999	2	3	3	3	1	2	1	2	1	2	30636.5	39211.6	30636.5	39211.6	30636.5	39211.6
sp|O02639|RL19_CAEEL	O02639	RL19_CAEEL	rpl-19	198	23.2	Caenorhabditis elegans OX=6239	3:Protein inferred from homology	60S ribosomal protein L19	1	0.999	5	21	21	21	13	8	13	8	13	8	815223	660552	815223	660552	815223	660552
sp|O02640|MDHM_CAEEL	O02640	MDHM_CAEEL	mdh-2	341	52.2	Caenorhabditis elegans OX=6239	3:Protein inferred from homology	Probable malate dehydrogenase, mitochondrial	1	0.999	13	39	39	39	29	10	29	10	29	10	319140	583551	319140	583551	319140	583551
sp|O16259|STIP1_CAEEL	O16259	STIP1_CAEEL	sti-1	320	24.1	Caenorhabditis elegans OX=6239	1:Experimental evidence at protein level	Stress-induced-phosphoprotein 1	1	0.999	4	9	9	9	5	4	5	4	5	4	81330.6	82176.2	81330.6	82176.2	81330.6	82176.2
sp|O16294|GMPR_CAEEL	O16294	GMPR_CAEEL	F32D1.5	358	12.8	Caenorhabditis elegans OX=6239	3:Protein inferred from homology	GMP reductase	1	0.999	3	6	6	6	4	2	4	2	4	2	77070.8	69422.6	77070.8	69422.6	77070.8	69422.6
sp|O16305|CALM_CAEEL	O16305	CALM_CAEEL	cmd-1	149	30.9	Caenorhabditis elegans OX=6239	1:Experimental evidence at protein level	Calmodulin	1	0.999	3	10	10	10	4	6	4	6	4	6	118072	220221	118072	220221	118072	220221
sp|O16368|PRS4_CAEEL	O16368	PRS4_CAEEL	rpt-2	443	24.8	Caenorhabditis elegans OX=6239	3:Protein inferred from homology	Probable 26S proteasome regulatory subunit 4	1	0.999	8	20	20	20	14	6	14	6	14	6	77422.5	141061	77422.5	141061	77422.5	141061
sp|O16520|ERF1_CAEEL	O16520	ERF1_CAEEL	erfa-1	593	15.9	Caenorhabditis elegans OX=6239	3:Protein inferred from homology	Eukaryotic peptide chain release factor subunit 1	1	0.999	7	12	12	12	8	4	8	4	8	4	98322.8	64041.9	98322.8	64041.9	98322.8	64041.9
sp|O16785|PARV_CAEEL	O16785	PARV_CAEEL	pat-6	375	16.8	Caenorhabditis elegans OX=6239	1:Experimental evidence at protein level	Paralyzed arrest at two-fold protein 6	1	0.999	5	8	8	8	5	3	5	3	5	3	106465	69574.6	106465	69574.6	106465	69574.6
sp|O17071|PRS10_CAEEL	O17071	PRS10_CAEEL	rpt-4	406	31	Caenorhabditis elegans OX=6239	1:Experimental evidence at protein level	Probable 26S proteasome regulatory subunit 10B	1	0.999	9	24	24	24	19	5	19	5	19	5	161410	106399	161410	106399	161410	106399
sp|O17214|FUMH_CAEEL	O17214	FUMH_CAEEL	fum-1	501	30.5	Caenorhabditis elegans OX=6239	3:Protein inferred from homology	Probable fumarate hydratase, mitochondrial	1	0.999	11	18	18	18	13	5	13	5	13	5	47376.9	275718	47376.9	275718	47376.9	275718
sp|O17287|TOM22_CAEEL	O17287	TOM22_CAEEL	tomm-22	109	32.1	Caenorhabditis elegans OX=6239	3:Protein inferred from homology	Mitochondrial import receptor subunit TOM22 homolog	1	0.999	2	6	6	6	4	2	4	2	4	2	150383	35212	150383	35212	150383	35212
sp|O17403|CPSF2_CAEEL	O17403	CPSF2_CAEEL	cpsf-2	843	16.8	Caenorhabditis elegans OX=6239	3:Protein inferred from homology	Probable cleavage and polyadenylation specificity factor subunit 2	1	0.999	11	33	33	33	17	16	17	16	17	16	106551	234074	106551	234074	106551	234074
sp|O17586|PSA6_CAEEL	O17586	PSA6_CAEEL	pas-1	246	22.8	Caenorhabditis elegans OX=6239	1:Experimental evidence at protein level	Proteasome subunit alpha type-6	1	0.999	4	5	5	5	4	1	4	1	4	1	58527.4	41226.2	58527.4	41226.2	58527.4	41226.2
sp|O17622|KCY1_CAEEL	O17622	KCY1_CAEEL	C29F7.3	191	12	Caenorhabditis elegans OX=6239	1:Experimental evidence at protein level	UMP-CMP kinase 1	1	0.999	2	2	2	2	2	0	2	0	2	0	71433.7	0	71433.7	0	71433.7	0
sp|O17732|PYC1_CAEEL	O17732	PYC1_CAEEL	pyc-1	1175	35.3	Caenorhabditis elegans OX=6239	1:Experimental evidence at protein level	Pyruvate carboxylase 1	1	0.999	26	69	69	69	45	24	45	24	45	24	238475	296948	238475	296948	238475	296948
sp|O17907|CTG1_CAEEL	O17907	CTG1_CAEEL	ctg-1	383	12.8	Caenorhabditis elegans OX=6239	2:Experimental evidence at transcript level	Protein ctg-1	1	0.999	3	9	9	9	5	4	5	4	5	4	164849	25764.4	164849	25764.4	164849	25764.4
sp|O17919|DKC1_CAEEL	O17919	DKC1_CAEEL	K01G5.5	445	16.6	Caenorhabditis elegans OX=6239	3:Protein inferred from homology	Putative H/ACA ribonucleoprotein complex subunit 4	1	0.999	4	11	11	11	9	2	9	2	9	2	284749	123765	284749	123765	284749	123765
sp|O17953|DLDH_CAEEL	O17953	DLDH_CAEEL	dld-1	495	25.7	Caenorhabditis elegans OX=6239	3:Protein inferred from homology	Dihydrolipoyl dehydrogenase, mitochondrial	1	0.999	7	21	21	21	16	5	16	5	16	5	163432	132784	163432	132784	163432	132784
sp|O18178|2A51_CAEEL	O18178	2A51_CAEEL	pptr-1	542	20.8	Caenorhabditis elegans OX=6239	1:Experimental evidence at protein level	Serine/threonine-protein phosphatase 2A regulatory subunit pptr-1	1	0.999	6	9	9	9	9	0	9	0	9	0	88474.2	0	88474.2	0	88474.2	0
sp|O18211|MO25M_CAEEL	O18211	MO25M_CAEEL	mop-25.2	338	8.3	Caenorhabditis elegans OX=6239	3:Protein inferred from homology	MO25-like protein 2	1	0.999	3	3	3	3	3	0	3	0	3	0	45073.4	0	45073.4	0	45073.4	0
sp|O18229|6PGL_CAEEL	O18229	6PGL_CAEEL	Y57G11C.3	269	10.4	Caenorhabditis elegans OX=6239	3:Protein inferred from homology	Putative 6-phosphogluconolactonase	1	0.999	2	4	4	4	3	1	3	1	3	1	23220.8	30879.7	23220.8	30879.7	23220.8	30879.7
sp|O18650|RS19_CAEEL	O18650	RS19_CAEEL	rps-19	146	19.9	Caenorhabditis elegans OX=6239	2:Experimental evidence at transcript level	40S ribosomal protein S19	1	0.999	4	21	21	21	10	11	10	11	10	11	970729	1.56899e+06	970729	1.56899e+06	970729	1.56899e+06
sp|O44156|PSA1_CAEEL	O44156	PSA1_CAEEL	pas-6	260	16.5	Caenorhabditis elegans OX=6239	1:Experimental evidence at protein level	Proteasome subunit alpha type-1	1	0.999	3	3	3	3	3	0	3	0	3	0	72518.1	0	72518.1	0	72518.1	0
sp|O44400|F37C4_CAEEL	O44400	F37C4_CAEEL	F37C4.5	556	28.6	Caenorhabditis elegans OX=6239	1:Experimental evidence at protein level	Protein F37C4.5	1	0.999	11	33	33	33	20	13	20	13	20	13	233437	180321	233437	180321	233437	180321
sp|O44408|KGB1_CAEEL	O44408	KGB1_CAEEL	kgb-1	390	6.2	Caenorhabditis elegans OX=6239	1:Experimental evidence at protein level	GLH-binding kinase 1	1	0.999	2	2	2	2	2	0	2	0	2	0	28260.7	0	28260.7	0	28260.7	0
sp|O44411|NOG1_CAEEL	O44411	NOG1_CAEEL	nog-1	681	16.6	Caenorhabditis elegans OX=6239	1:Experimental evidence at protein level	Nucleolar GTP-binding protein 1	1	0.999	8	10	10	10	8	2	8	2	8	2	29614.1	68959.1	29614.1	68959.1	29614.1	68959.1
sp|O44451|ODPB_CAEEL	O44451	ODPB_CAEEL	pdhb-1	352	23.3	Caenorhabditis elegans OX=6239	1:Experimental evidence at protein level	Pyruvate dehydrogenase E1 component subunit beta, mitochondrial	1	0.999	7	16	16	16	12	4	12	4	12	4	199073	78022.3	199073	78022.3	199073	78022.3
sp|O44480|RL18A_CAEEL	O44480	RL18A_CAEEL	rpl-20	180	42.8	Caenorhabditis elegans OX=6239	3:Protein inferred from homology	60S ribosomal protein L18a	1	0.999	7	27	27	27	18	9	18	9	18	9	849498	461737	849498	461737	849498	461737
sp|O44502|COG8_CAEEL	O44502	COG8_CAEEL	cogc-8	743	6.2	Caenorhabditis elegans OX=6239	3:Protein inferred from homology	Conserved oligomeric Golgi complex subunit 8	1	0.999	2	6	6	6	6	0	6	0	6	0	22932.3	0	22932.3	0	22932.3	0
sp|O44750|XPP_CAEEL	O44750	XPP_CAEEL	app-1	616	17.4	Caenorhabditis elegans OX=6239	1:Experimental evidence at protein level	Xaa-Pro aminopeptidase app-1	1	0.999	6	9	9	9	7	2	7	2	7	2	76068.1	55354.2	76068.1	55354.2	76068.1	55354.2
sp|O44827|FGT1_CAEEL	O44827	FGT1_CAEEL	fgt-1	510	9.6	Caenorhabditis elegans OX=6239	1:Experimental evidence at protein level	Facilitated glucose transporter protein 1	1	0.999	4	7	7	7	5	2	5	2	5	2	86742.8	33505.7	86742.8	33505.7	86742.8	33505.7
sp|O44952|LONM_CAEEL	O44952	LONM_CAEEL	lonp-1	971	6.6	Caenorhabditis elegans OX=6239	3:Protein inferred from homology	Lon protease homolog, mitochondrial	1	0.999	5	12	12	12	7	5	7	5	7	5	54991.9	67285.4	54991.9	67285.4	54991.9	67285.4
sp|O44953|SPCS1_CAEEL	O44953	SPCS1_CAEEL	spcs-1	105	13.3	Caenorhabditis elegans OX=6239	3:Protein inferred from homology	Probable signal peptidase complex subunit 1	1	0.999	1	4	4	4	4	0	4	0	4	0	39651.7	0	39651.7	0	39651.7	0
sp|O44959|RIOK1_CAEEL	O44959	RIOK1_CAEEL	riok-1	506	7.5	Caenorhabditis elegans OX=6239	2:Experimental evidence at transcript level	Serine/threonine-protein kinase RIO1	1	0.999	3	4	4	4	2	2	2	2	2	2	9265.93	53255.6	9265.93	53255.6	9265.93	53255.6
sp|O45218|ADAS_CAEEL	O45218	ADAS_CAEEL	ads-1	597	18.3	Caenorhabditis elegans OX=6239	2:Experimental evidence at transcript level	Alkyldihydroxyacetonephosphate synthase	1	0.999	8	22	22	22	15	7	15	7	15	7	135817	111165	135817	111165	135817	111165
sp|O45228|PROD_CAEEL	O45228	PROD_CAEEL	prdh-1	616	15.9	Caenorhabditis elegans OX=6239	2:Experimental evidence at transcript level	Proline dehydrogenase 1, mitochondrial	1	0.999	7	9	9	9	8	1	8	1	8	1	58657.7	41278.3	58657.7	41278.3	58657.7	41278.3
sp|O45293|GALT8_CAEEL	O45293	GALT8_CAEEL	gly-8	421	17.1	Caenorhabditis elegans OX=6239	1:Experimental evidence at protein level	Probable N-acetylgalactosaminyltransferase 8	1	0.999	6	11	11	11	9	2	9	2	9	2	91538.9	40174.9	91538.9	40174.9	91538.9	40174.9
sp|O45319|TIM13_CAEEL	O45319	TIM13_CAEEL	tin-13	108	53.7	Caenorhabditis elegans OX=6239	3:Protein inferred from homology	Mitochondrial import inner membrane translocase subunit tim-13	1	0.999	5	9	9	9	5	4	5	4	5	4	111620	84822	111620	84822	111620	84822
sp|O45679|CYSK2_CAEEL	O45679	CYSK2_CAEEL	cysl-2	337	25.5	Caenorhabditis elegans OX=6239	1:Experimental evidence at protein level	Bifunctional L-3-cyanoalanine synthase/cysteine synthase	1	0.999	5	15	15	15	12	3	12	3	12	3	143813	132358	143813	132358	143813	132358
sp|O45734|CPL1_CAEEL	O45734	CPL1_CAEEL	cpl-1	337	21.4	Caenorhabditis elegans OX=6239	1:Experimental evidence at protein level	Cathepsin L-like	1	0.999	6	19	19	19	13	6	13	6	13	6	403179	131718	403179	131718	403179	131718
sp|O45903|MECR1_CAEEL	O45903	MECR1_CAEEL	W09H1.5	344	11	Caenorhabditis elegans OX=6239	3:Protein inferred from homology	Enoyl-[acyl-carrier-protein] reductase, mitochondrial	1	0.999	3	4	4	4	1	3	1	3	1	3	32570	93963	32570	93963	32570	93963
sp|O45924|ODBA_CAEEL	O45924	ODBA_CAEEL	bckd-1A	431	19	Caenorhabditis elegans OX=6239	1:Experimental evidence at protein level	2-oxoisovalerate dehydrogenase subunit alpha, mitochondrial	1	0.999	6	11	11	11	8	3	8	3	8	3	109385	66676.7	109385	66676.7	109385	66676.7
sp|O45933|SEH1_CAEEL	O45933	SEH1_CAEEL	npp-18	363	33.1	Caenorhabditis elegans OX=6239	3:Protein inferred from homology	Nucleoporin SEH1	1	0.999	7	14	14	14	7	7	7	7	7	7	67440	184568	67440	184568	67440	184568
sp|O45946|RL18_CAEEL	O45946	RL18_CAEEL	rpl-18	188	37.8	Caenorhabditis elegans OX=6239	3:Protein inferred from homology	60S ribosomal protein L18	1	0.999	6	21	21	21	12	9	12	9	12	9	469429	702361	469429	702361	469429	702361
sp|O61199|ODO1_CAEEL	O61199	ODO1_CAEEL	ogdh-1	1029	25.6	Caenorhabditis elegans OX=6239	1:Experimental evidence at protein level	2-oxoglutarate dehydrogenase, mitochondrial	1	0.999	18	54	54	54	32	22	32	22	32	22	195417	291031	195417	291031	195417	291031
sp|O61397|GALT7_CAEEL	O61397	GALT7_CAEEL	gly-7	601	10.5	Caenorhabditis elegans OX=6239	2:Experimental evidence at transcript level	Probable N-acetylgalactosaminyltransferase 7	1	0.999	3	7	7	7	5	2	5	2	5	2	59637.5	56876.2	59637.5	56876.2	59637.5	56876.2
sp|O61820|EIF3E_CAEEL	O61820	EIF3E_CAEEL	eif-3.E	432	14.1	Caenorhabditis elegans OX=6239	3:Protein inferred from homology	Eukaryotic translation initiation factor 3 subunit E	1	0.999	5	9	9	9	6	3	6	3	6	3	87996.2	68294.3	87996.2	68294.3	87996.2	68294.3
sp|O61856|HACL2_CAEEL	O61856	HACL2_CAEEL	T26C12.1	640	19.4	Caenorhabditis elegans OX=6239	3:Protein inferred from homology	2-hydroxyacyl-CoA lyase 2	1	0.999	5	6	6	6	6	0	6	0	6	0	58500.5	0	58500.5	0	58500.5	0
sp|O61955|IF4E3_CAEEL	O61955	IF4E3_CAEEL	ife-3	251	22.7	Caenorhabditis elegans OX=6239	1:Experimental evidence at protein level	Eukaryotic translation initiation factor 4E-3	1	0.9964	3	3	3	3	3	0	3	0	3	0	54477.4	0	54477.4	0	54477.4	0
sp|O62106|IF6_CAEEL	O62106	IF6_CAEEL	eif-6	246	13.4	Caenorhabditis elegans OX=6239	3:Protein inferred from homology	Eukaryotic translation initiation factor 6	1	0.999	2	6	6	6	3	3	3	3	3	3	52683.8	28926.6	52683.8	28926.6	52683.8	28926.6
sp|O62140|ACX11_CAEEL	O62140	ACX11_CAEEL	acox-1.1	674	5.9	Caenorhabditis elegans OX=6239	1:Experimental evidence at protein level	Acyl-coenzyme A oxidase acox-1.1	1	0.999	3	3	3	3	3	0	3	0	3	0	36640.1	0	36640.1	0	36640.1	0
sp|O62146|PLBL2_CAEEL	O62146	PLBL2_CAEEL	F09B12.3	582	23	Caenorhabditis elegans OX=6239	1:Experimental evidence at protein level	Putative phospholipase B-like 2	1	0.999	10	38	38	38	26	12	26	12	26	12	208311	300840	208311	300840	208311	300840
sp|O62246|COPE_CAEEL	O62246	COPE_CAEEL	cope-1	292	13.7	Caenorhabditis elegans OX=6239	3:Protein inferred from homology	Coatomer subunit epsilon	1	0.999	4	5	5	5	3	2	3	2	3	2	55042.5	86644.3	55042.5	86644.3	55042.5	86644.3
sp|O62305|KCC2D_CAEEL	O62305	KCC2D_CAEEL	unc-43	720	8.9	Caenorhabditis elegans OX=6239	1:Experimental evidence at protein level	Calcium/calmodulin-dependent protein kinase type II	1	0.999	5	11	11	11	8	3	8	3	8	3	94928.2	86169.3	94928.2	86169.3	94928.2	86169.3
sp|O62327|GPX2_CAEEL	O62327	GPX2_CAEEL	gpx-2	163	28.8	Caenorhabditis elegans OX=6239	3:Protein inferred from homology	Glutathione peroxidase 2	1	0.999	4	11	10	11	4	7	3	7	4	7	113968	125633	78127.9	151696	113968	125633
sp|O62415|LYS1_CAEEL	O62415	LYS1_CAEEL	lys-1	298	22.1	Caenorhabditis elegans OX=6239	2:Experimental evidence at transcript level	Lysozyme-like protein 1	1	0.999	3	14	14	14	9	5	9	5	9	5	388738	426102	388738	426102	388738	426102
sp|O62431|SYQ_CAEEL	O62431	SYQ_CAEEL	qars-1	786	21.8	Caenorhabditis elegans OX=6239	3:Protein inferred from homology	Probable glutamine--tRNA ligase	1	0.999	11	19	19	19	16	3	16	3	16	3	179524	67837	179524	67837	179524	67837
sp|O76360|EGL4_CAEEL	O76360	EGL4_CAEEL	egl-4	780	11.9	Caenorhabditis elegans OX=6239	1:Experimental evidence at protein level	cGMP-dependent protein kinase egl-4	1	0.999	7	9	9	9	6	3	6	3	6	3	33678.5	75510.1	33678.5	75510.1	33678.5	75510.1
sp|O76365|CTU1_CAEEL	O76365	CTU1_CAEEL	tut-1	373	10.5	Caenorhabditis elegans OX=6239	1:Experimental evidence at protein level	Cytoplasmic tRNA 2-thiolation protein 1	1	0.999	3	7	7	7	4	3	4	3	4	3	95277.7	72299.2	95277.7	72299.2	95277.7	72299.2
sp|O76371|PRS6A_CAEEL	O76371	PRS6A_CAEEL	rpt-5	430	21.6	Caenorhabditis elegans OX=6239	1:Experimental evidence at protein level	26S protease regulatory subunit 6A	1	0.999	7	25	25	25	16	9	16	9	16	9	197694	189453	197694	189453	197694	189453
sp|O76512|RENT1_CAEEL	O76512	RENT1_CAEEL	smg-2	1069	31.9	Caenorhabditis elegans OX=6239	1:Experimental evidence at protein level	Regulator of nonsense transcripts 1	1	0.999	26	66	66	66	41	25	41	25	41	25	266398	360668	266398	360668	266398	360668
sp|O76577|PSDE_CAEEL	O76577	PSDE_CAEEL	rpn-11	312	18.3	Caenorhabditis elegans OX=6239	1:Experimental evidence at protein level	26S proteasome non-ATPase regulatory subunit 14	1	0.999	4	6	4	6	4	2	3	1	4	2	85277.7	105721	79605.6	36619.6	85277.7	105721
sp|O76840|PPN1_CAEEL	O76840	PPN1_CAEEL	mig-6	2167	1.5	Caenorhabditis elegans OX=6239	1:Experimental evidence at protein level	Papilin	1	0.999	2	4	4	4	3	1	3	1	3	1	28030.8	26143.3	28030.8	26143.3	28030.8	26143.3
sp|P00760|TRY1_BOVIN	P00760	TRY1_BOVIN		246	20.7	Bos taurus	1:Experimental evidence at protein level	Cationic trypsin	1	0.999	3	140	140	140	67	73	67	73	67	73	3.4091e+06	10775477	3.4091e+06	10775477	3.4091e+06	10775477
sp|P02566|MYO4_CAEEL	P02566	MYO4_CAEEL	unc-54	1963	48.8	Caenorhabditis elegans OX=6239	1:Experimental evidence at protein level	Myosin-4	1	0.999	104	595	541	595	361	234	327	214	361	234	1.77152e+06	2.43166e+06	1.77152e+06	2.43166e+06	1.77152e+06	2.43166e+06
sp|P02567|MYO1_CAEEL	P02567	MYO1_CAEEL	myo-1	1938	24.9	Caenorhabditis elegans OX=6239	1:Experimental evidence at protein level	Myosin-1	1	0.999	36	55	55	79	33	22	33	22	49	30	213119	159114	213119	159114	406969	269402
sp|P04255|H2B1_CAEEL	P04255	H2B1_CAEEL	his-11	122	27.9	Caenorhabditis elegans OX=6239	1:Experimental evidence at protein level	Histone H2B 1	1	0.999	4	34	0	34	19	15	0	0	19	15	746400	379128	0	0	746400	379128	sp|Q27484|H2B3_CAEEL, sp|Q27876|H2B4_CAEEL, sp|Q27894|H2B2_CAEEL
sp|P04970|G3P1_CAEEL	P04970	G3P1_CAEEL	gpd-1	341	32	Caenorhabditis elegans OX=6239	3:Protein inferred from homology	Glyceraldehyde-3-phosphate dehydrogenase 1	1	0.999	8	10	0	19	8	2	0	0	13	6	88770.6	76639.9	0	0	311888	240159	sp|P17331|G3P4_CAEEL
sp|P05690|VIT2_CAEEL	P05690	VIT2_CAEEL	vit-2	1613	19.3	Caenorhabditis elegans OX=6239	1:Experimental evidence at protein level	Vitellogenin-2	1	0.999	20	35	12	35	29	6	11	1	29	6	163060	143408	124803	40423.4	163060	143408
sp|P06125|VIT5_CAEEL	P06125	VIT5_CAEEL	vit-5	1603	20.1	Caenorhabditis elegans OX=6239	2:Experimental evidence at transcript level	Vitellogenin-5	1	0.999	25	4	4	53	3	1	3	1	42	11	41302.5	33398.5	41302.5	33398.5	188566	168903
sp|P09446|HSP1_CAEEL	P09446	HSP1_CAEEL	hsp-1	640	55.2	Caenorhabditis elegans OX=6239	1:Experimental evidence at protein level	Heat shock protein hsp-1	1	0.999	24	135	117	135	77	58	68	49	77	58	547903	1.49659e+06	547903	1.49659e+06	547903	1.49659e+06
sp|P0CG71|UBIQ1_CAEEL	P0CG71	UBIQ1_CAEEL	ubq-1	838	80.1	Caenorhabditis elegans OX=6239	3:Protein inferred from homology	Polyubiquitin-A	1	0.999	6	14	0	14	10	4	0	0	10	4	356721	277509	0	0	356721	277509	sp|P49632|RL40_CAEEL
sp|P0DM41|ACT1_CAEEL	P0DM41	ACT1_CAEEL	act-1	376	62	Caenorhabditis elegans OX=6239	1:Experimental evidence at protein level	Actin-1	1	0.999	18	188	0	188	103	85	0	0	103	85	3.92207e+06	6.56049e+06	0	0	3.92207e+06	6.56049e+06	sp|P0DM42|ACT3_CAEEL, sp|P10986|ACT4_CAEEL
sp|P10299|GSTP1_CAEEL	P10299	GSTP1_CAEEL	gst-1	208	12.5	Caenorhabditis elegans OX=6239	1:Experimental evidence at protein level	Glutathione S-transferase P	1	0.999	2	6	6	6	3	3	3	3	3	3	154946	63674.4	154946	63674.4	154946	63674.4
sp|P10567|MYSP_CAEEL	P10567	MYSP_CAEEL	unc-15	872	57.5	Caenorhabditis elegans OX=6239	1:Experimental evidence at protein level	Paramyosin	1	0.999	56	261	261	261	182	79	182	79	182	79	2.19661e+06	505895	2.19661e+06	505895	2.19661e+06	505895
sp|P10771|H24_CAEEL	P10771	H24_CAEEL	his-24	208	18.8	Caenorhabditis elegans OX=6239	1:Experimental evidence at protein level	Histone 24	1	0.999	3	7	7	7	5	2	5	2	5	2	143439	49747.3	143439	49747.3	143439	49747.3
sp|P10984|ACT2_CAEEL	P10984	ACT2_CAEEL	act-2	376	62	Caenorhabditis elegans OX=6239	3:Protein inferred from homology	Actin-2	1	0.999	18	7	7	186	7	0	7	0	105	81	220223	0	220223	0	3.92207e+06	6.56049e+06
sp|P11141|HSP6_CAEEL	P11141	HSP6_CAEEL	hsp-6	657	32.1	Caenorhabditis elegans OX=6239	1:Experimental evidence at protein level	Heat shock protein hsp-6	1	0.999	15	52	52	52	33	19	33	19	33	19	321626	309109	321626	309109	321626	309109
sp|P12844|MYO3_CAEEL	P12844	MYO3_CAEEL	myo-3	1969	43.1	Caenorhabditis elegans OX=6239	2:Experimental evidence at transcript level	Myosin-3	1	0.999	72	224	224	232	160	64	160	64	165	67	504937	397107	504937	397107	610594	809431
sp|P12845|MYO2_CAEEL	P12845	MYO2_CAEEL	myo-2	1947	28.2	Caenorhabditis elegans OX=6239	1:Experimental evidence at protein level	Myosin-2	1	0.999	37	55	51	99	37	18	36	15	64	35	145354	183029	122941	161335	1.03591e+06	786909
sp|P13645|K1C10_HUMAN	P13645	K1C10_HUMAN	KRT10	584	31	Homo sapiens	1:Experimental evidence at protein level	Keratin, type I cytoskeletal 10	1	0.999	21	72	61	72	26	46	22	39	26	46	149597	2.03876e+06	149597	2.03876e+06	149597	2.03876e+06
sp|P16356|RPB1_CAEEL	P16356	RPB1_CAEEL	ama-1	1856	1.6	Caenorhabditis elegans OX=6239	1:Experimental evidence at protein level	DNA-directed RNA polymerase II subunit RPB1	1	0.999	2	2	2	2	2	0	2	0	2	0	13825.7	0	13825.7	0	13825.7	0
sp|P17140|CO4A2_CAEEL	P17140	CO4A2_CAEEL	let-2	1758	3.2	Caenorhabditis elegans OX=6239	1:Experimental evidence at protein level	Collagen alpha-2(IV) chain	1	0.999	3	6	6	6	5	1	5	1	5	1	33071.5	29712	33071.5	29712	33071.5	29712
sp|P17343|GBB1_CAEEL	P17343	GBB1_CAEEL	gpb-1	340	16.5	Caenorhabditis elegans OX=6239	1:Experimental evidence at protein level	Guanine nucleotide-binding protein subunit beta-1	1	0.999	5	15	15	15	12	3	12	3	12	3	166545	99164	166545	99164	166545	99164
sp|P18334|CSK2A_CAEEL	P18334	CSK2A_CAEEL	kin-3	360	33.1	Caenorhabditis elegans OX=6239	1:Experimental evidence at protein level	Casein kinase II subunit alpha	1	0.999	9	22	22	22	17	5	17	5	17	5	140480	232980	140480	232980	140480	232980
sp|P18947|VIT4_CAEEL	P18947	VIT4_CAEEL	vit-4	1603	23	Caenorhabditis elegans OX=6239	1:Experimental evidence at protein level	Vitellogenin-4	1	0.999	27	4	4	59	4	0	4	0	48	11	74107.5	0	74107.5	0	188566	168903
sp|P18948|VIT6_CAEEL	P18948	VIT6_CAEEL	vit-6	1651	25.3	Caenorhabditis elegans OX=6239	1:Experimental evidence at protein level	Vitellogenin-6	1	0.999	27	58	58	58	43	15	43	15	43	15	201843	121905	201843	121905	201843	121905
sp|P19625|MLR1_CAEEL	P19625	MLR1_CAEEL	mlc-1	170	59.4	Caenorhabditis elegans OX=6239	4:Protein predicted	Myosin regulatory light chain 1	1	0.999	11	101	25	101	58	43	19	6	58	43	1.58159e+06	1602755	93736.8	57798.3	1.58159e+06	1602755
sp|P19626|MLR2_CAEEL	P19626	MLR2_CAEEL	mlc-2	170	59.4	Caenorhabditis elegans OX=6239	4:Protein predicted	Myosin regulatory light chain 2	1	0.999	11	19	19	95	13	6	13	6	52	43	158370	66456.3	158370	66456.3	1.58159e+06	1602755
sp|P19826|VINC_CAEEL	P19826	VINC_CAEEL	deb-1	1090	27.8	Caenorhabditis elegans OX=6239	1:Experimental evidence at protein level	Vinculin	1	0.999	17	29	29	29	25	4	25	4	25	4	122421	60885	122421	60885	122421	60885
sp|P19974|CYC21_CAEEL	P19974	CYC21_CAEEL	cyc-2.1	111	33.3	Caenorhabditis elegans OX=6239	1:Experimental evidence at protein level	Cytochrome c 2.1	1	0.999	3	9	9	9	6	3	6	3	6	3	106088	86947.9	106088	86947.9	106088	86947.9
sp|P20163|BIBH_CAEEL	P20163	BIBH_CAEEL	hsp-4	657	33.3	Caenorhabditis elegans OX=6239	1:Experimental evidence at protein level	Endoplasmic reticulum chaperone BiP homolog	1	0.999	20	26	26	68	16	10	16	10	37	31	147841	266438	147841	266438	836346	680577
sp|P21137|KAPC1_CAEEL	P21137	KAPC1_CAEEL	kin-1	404	6.4	Caenorhabditis elegans OX=6239	1:Experimental evidence at protein level	cAMP-dependent protein kinase catalytic subunit	1	0.999	2	3	3	3	3	0	3	0	3	0	57422.2	0	57422.2	0	57422.2	0
sp|P24890|CYB_CAEEL	P24890	CYB_CAEEL	ctb-1	370	5.4	Caenorhabditis elegans OX=6239	1:Experimental evidence at protein level	Cytochrome b	1	0.999	1	5	5	5	5	0	5	0	5	0	17154.2	0	17154.2	0	17154.2	0
sp|P24896|NU5M_CAEEL	P24896	NU5M_CAEEL	nduo-5	527	4.6	Caenorhabditis elegans OX=6239	3:Protein inferred from homology	NADH-ubiquinone oxidoreductase chain 5	1	0.999	2	8	8	8	5	3	5	3	5	3	117032	59394.4	117032	59394.4	117032	59394.4
sp|P27420|HSP7C_CAEEL	P27420	HSP7C_CAEEL	hsp-3	661	34.8	Caenorhabditis elegans OX=6239	1:Experimental evidence at protein level	Heat shock 70 kDa protein C	1	0.999	21	63	39	81	36	27	24	15	45	36	462380	533644	177958	534635	836346	680577
sp|P27604|SAHH_CAEEL	P27604	SAHH_CAEEL	ahcy-1	437	42.8	Caenorhabditis elegans OX=6239	3:Protein inferred from homology	Adenosylhomocysteinase	1	0.999	15	70	70	70	42	28	42	28	42	28	560878	388462	560878	388462	560878	388462
sp|P27639|IF4A_CAEEL	P27639	IF4A_CAEEL	inf-1	402	39.8	Caenorhabditis elegans OX=6239	2:Experimental evidence at transcript level	Eukaryotic initiation factor 4A	1	0.999	14	33	33	33	20	13	20	13	20	13	222546	215751	222546	215751	222546	215751
sp|P27798|CALR_CAEEL	P27798	CALR_CAEEL	crt-1	395	16.2	Caenorhabditis elegans OX=6239	1:Experimental evidence at protein level	Calreticulin	1	0.999	6	17	17	17	10	7	10	7	10	7	145165	141165	145165	141165	145165	141165
sp|P29691|EF2_CAEEL	P29691	EF2_CAEEL	eef-2	852	30.5	Caenorhabditis elegans OX=6239	1:Experimental evidence at protein level	Elongation factor 2	1	0.999	26	110	110	110	78	32	78	32	78	32	613747	818358	613747	818358	613747	818358
sp|P30625|KAPR_CAEEL	P30625	KAPR_CAEEL	kin-2	366	19.1	Caenorhabditis elegans OX=6239	1:Experimental evidence at protein level	cAMP-dependent protein kinase regulatory subunit	1	0.999	6	10	10	10	9	1	9	1	9	1	125093	28501.7	125093	28501.7	125093	28501.7
sp|P30627|GLBH_CAEEL	P30627	GLBH_CAEEL	glb-1	159	23.9	Caenorhabditis elegans OX=6239	1:Experimental evidence at protein level	Globin-like protein	1	0.999	3	7	7	7	4	3	4	3	4	3	94186.3	86822.3	94186.3	86822.3	94186.3	86822.3
sp|P30628|VPP1_CAEEL	P30628	VPP1_CAEEL	unc-32	905	8.8	Caenorhabditis elegans OX=6239	2:Experimental evidence at transcript level	Probable V-type proton ATPase 116 kDa subunit a	1	0.999	5	8	8	8	6	2	6	2	6	2	63562	104497	63562	104497	63562	104497
sp|P30632|ASNA_CAEEL	P30632	ASNA_CAEEL	asna-1	342	8.8	Caenorhabditis elegans OX=6239	1:Experimental evidence at protein level	ATPase asna-1	1	0.999	3	5	5	5	4	1	4	1	4	1	88042.5	31337.4	88042.5	31337.4	88042.5	31337.4
sp|P30642|EIF3D_CAEEL	P30642	EIF3D_CAEEL	eif-3.D	570	13.2	Caenorhabditis elegans OX=6239	1:Experimental evidence at protein level	Eukaryotic translation initiation factor 3 subunit D	1	0.999	5	9	9	9	7	2	7	2	7	2	56744.2	62733.5	56744.2	62733.5	56744.2	62733.5
sp|P30651|YOW5_CAEEL	P30651	YOW5_CAEEL	ZK643.5	487	20.1	Caenorhabditis elegans OX=6239	4:Protein predicted	Uncharacterized protein ZK643.5	1	0.999	6	10	10	10	6	4	6	4	6	4	26330.9	132003	26330.9	132003	26330.9	132003
sp|P32744|CLAS2_CAEEL	P32744	CLAS2_CAEEL	cls-2	1020	8.7	Caenorhabditis elegans OX=6239	1:Experimental evidence at protein level	Protein CLASP-2	1	0.999	4	4	4	4	3	1	3	1	3	1	61700.9	25779.1	61700.9	25779.1	61700.9	25779.1
sp|P34255|ECHH_CAEEL	P34255	ECHH_CAEEL	B0303.3	448	25.2	Caenorhabditis elegans OX=6239	3:Protein inferred from homology	Probable 3-ketoacyl-CoA thiolase	1	0.999	10	29	29	29	16	13	16	13	16	13	499446	528525	499446	528525	499446	528525
sp|P34275|IVD_CAEEL	P34275	IVD_CAEEL	acdh-6	408	6.1	Caenorhabditis elegans OX=6239	3:Protein inferred from homology	Probable acyl-CoA dehydrogenase 6	1	0.999	2	5	5	5	3	2	3	2	3	2	33940.8	44772.5	33940.8	44772.5	33940.8	44772.5
sp|P34286|PSB1_CAEEL	P34286	PSB1_CAEEL	pbs-6	258	12.8	Caenorhabditis elegans OX=6239	1:Experimental evidence at protein level	Proteasome subunit beta type-1	1	0.999	3	5	5	5	5	0	5	0	5	0	78141	0	78141	0	78141	0
sp|P34308|CAN_CAEEL	P34308	CAN_CAEEL	clp-1	780	7.7	Caenorhabditis elegans OX=6239	2:Experimental evidence at transcript level	Calpain clp-1	1	0.999	4	7	7	7	6	1	6	1	6	1	86383.5	40607.8	86383.5	40607.8	86383.5	40607.8
sp|P34329|PDIA4_CAEEL	P34329	PDIA4_CAEEL	C14B9.2	618	7.3	Caenorhabditis elegans OX=6239	3:Protein inferred from homology	Probable protein disulfide-isomerase A4	1	0.999	4	6	6	6	4	2	4	2	4	2	63481.9	87865.3	63481.9	87865.3	63481.9	87865.3
sp|P34334|RL21_CAEEL	P34334	RL21_CAEEL	rpl-21	161	29.8	Caenorhabditis elegans OX=6239	3:Protein inferred from homology	60S ribosomal protein L21	1	0.999	4	15	15	15	9	6	9	6	9	6	320084	292369	320084	292369	320084	292369
sp|P34335|KPBA_CAEEL	P34335	KPBA_CAEEL	C14B9.8	1226	23.5	Caenorhabditis elegans OX=6239	3:Protein inferred from homology	Probable phosphorylase b kinase regulatory subunit alpha	1	0.999	22	96	96	96	46	50	46	50	46	50	523206	664058	523206	664058	523206	664058
sp|P34337|YK13_CAEEL	P34337	YK13_CAEEL	C15H7.3	398	16.8	Caenorhabditis elegans OX=6239	3:Protein inferred from homology	Putative tyrosine-protein phosphatase C15H7.3	1	0.999	4	18	18	18	12	6	12	6	12	6	101382	136950	101382	136950	101382	136950
sp|P34339|EIF3A_CAEEL	P34339	EIF3A_CAEEL	egl-45	1076	24.1	Caenorhabditis elegans OX=6239	3:Protein inferred from homology	Eukaryotic translation initiation factor 3 subunit A	1	0.999	23	43	43	43	28	15	28	15	28	15	221159	184505	221159	184505	221159	184505
sp|P34346|KAD2_CAEEL	P34346	KAD2_CAEEL	let-754	251	22.7	Caenorhabditis elegans OX=6239	3:Protein inferred from homology	Adenylate kinase	1	0.999	3	10	10	10	6	4	6	4	6	4	113396	61530.4	113396	61530.4	113396	61530.4
sp|P34369|PRP8_CAEEL	P34369	PRP8_CAEEL	prp-8	2329	5.5	Caenorhabditis elegans OX=6239	1:Experimental evidence at protein level	Pre-mRNA-splicing factor 8 homolog	1	0.999	8	17	17	17	15	2	15	2	15	2	83775.7	44524.6	83775.7	44524.6	83775.7	44524.6
sp|P34382|FAR1_CAEEL	P34382	FAR1_CAEEL	far-1	182	30.2	Caenorhabditis elegans OX=6239	3:Protein inferred from homology	Fatty-acid and retinol-binding protein 1	1	0.999	8	23	23	23	11	12	11	12	11	12	189830	164917	189830	164917	189830	164917
sp|P34383|FAR2_CAEEL	P34383	FAR2_CAEEL	far-2	182	29.7	Caenorhabditis elegans OX=6239	3:Protein inferred from homology	Fatty-acid and retinol-binding protein 2	1	0.999	4	11	11	11	5	6	5	6	5	6	103220	108855	103220	108855	103220	108855
sp|P34385|MCCB_CAEEL	P34385	MCCB_CAEEL	F02A9.10	608	16.8	Caenorhabditis elegans OX=6239	3:Protein inferred from homology	Probable methylcrotonoyl-CoA carboxylase beta chain, mitochondrial	1	0.999	6	13	13	13	10	3	10	3	10	3	70627	106779	70627	106779	70627	106779
sp|P34388|RT09_CAEEL	P34388	RT09_CAEEL	mrps-9	392	6.6	Caenorhabditis elegans OX=6239	3:Protein inferred from homology	Probable 40S ribosomal protein S9, mitochondrial	1	0.999	2	2	2	2	2	0	2	0	2	0	33406	0	33406	0	33406	0
sp|P34439|HCDH1_CAEEL	P34439	HCDH1_CAEEL	F54C8.1	298	10.7	Caenorhabditis elegans OX=6239	1:Experimental evidence at protein level	Probable 3-hydroxyacyl-CoA dehydrogenase F54C8.1	1	0.999	2	3	3	3	3	0	3	0	3	0	50392.2	0	50392.2	0	50392.2	0
sp|P34446|PAT2_CAEEL	P34446	PAT2_CAEEL	pat-2	1226	11.9	Caenorhabditis elegans OX=6239	1:Experimental evidence at protein level	Integrin alpha pat-2	1	0.999	8	17	17	17	13	4	13	4	13	4	97127.3	99936.2	97127.3	99936.2	97127.3	99936.2
sp|P34455|ACON_CAEEL	P34455	ACON_CAEEL	aco-2	777	33.5	Caenorhabditis elegans OX=6239	3:Protein inferred from homology	Probable aconitate hydratase, mitochondrial	1	0.999	17	73	73	73	59	14	59	14	59	14	377187	338197	377187	338197	377187	338197
sp|P34460|EF1B1_CAEEL	P34460	EF1B1_CAEEL	eef-1B.1	213	37.1	Caenorhabditis elegans OX=6239	1:Experimental evidence at protein level	Probable elongation factor 1-beta/1-delta 1	1	0.999	6	6	6	24	3	3	3	3	16	8	63257.6	103990	63257.6	103990	206510	163992
sp|P34462|VATD_CAEEL	P34462	VATD_CAEEL	vha-14	257	22.2	Caenorhabditis elegans OX=6239	3:Protein inferred from homology	V-type proton ATPase subunit D	1	0.999	5	11	11	11	5	6	5	6	5	6	108701	61689.9	108701	61689.9	108701	61689.9
sp|P34466|CLU_CAEEL	P34466	CLU_CAEEL	clu-1	1247	17.7	Caenorhabditis elegans OX=6239	3:Protein inferred from homology	Clustered mitochondria protein homolog	1	0.999	16	30	30	30	21	9	21	9	21	9	130585	109362	130585	109362	130585	109362
sp|P34475|TBG_CAEEL	P34475	TBG_CAEEL	tbg-1	444	9.7	Caenorhabditis elegans OX=6239	2:Experimental evidence at transcript level	Tubulin gamma chain	1	0.999	2	3	3	3	3	0	3	0	3	0	30968.9	0	30968.9	0	30968.9	0
sp|P34487|YMJB_CAEEL	P34487	YMJB_CAEEL	F59B2.12	918	13.2	Caenorhabditis elegans OX=6239	4:Protein predicted	Uncharacterized protein F59B2.12	1	0.999	7	17	17	17	12	5	12	5	12	5	152834	187292	152834	187292	152834	187292
sp|P34497|GLNA_CAEEL	P34497	GLNA_CAEEL	gln-2	367	25.6	Caenorhabditis elegans OX=6239	3:Protein inferred from homology	Probable glutamine synthetase	1	0.999	7	34	34	34	21	13	21	13	21	13	311979	373192	311979	373192	311979	373192
sp|P34517|GPDH2_CAEEL	P34517	GPDH2_CAEEL	gpdh-2	392	9.2	Caenorhabditis elegans OX=6239	3:Protein inferred from homology	Probable glycerol-3-phosphate dehydrogenase 2	1	0.999	3	6	6	6	2	4	2	4	2	4	54318.9	86389.9	54318.9	86389.9	54318.9	86389.9
sp|P34524|BRX1_CAEEL	P34524	BRX1_CAEEL	K12H4.3	352	8.2	Caenorhabditis elegans OX=6239	3:Protein inferred from homology	Ribosome biogenesis protein BRX1 homolog	1	0.999	2	2	2	2	2	0	2	0	2	0	41727.4	0	41727.4	0	41727.4	0
sp|P34525|SPCS3_CAEEL	P34525	SPCS3_CAEEL	spcs-3	180	31.7	Caenorhabditis elegans OX=6239	1:Experimental evidence at protein level	Probable signal peptidase complex subunit 3	1	0.999	4	12	12	12	8	4	8	4	8	4	90307.9	80139.5	90307.9	80139.5	90307.9	80139.5
sp|P34526|YM65_CAEEL	P34526	YM65_CAEEL	K12H4.5	97	29.9	Caenorhabditis elegans OX=6239	4:Protein predicted	Uncharacterized protein K12H4.5	1	0.999	2	4	4	4	3	1	3	1	3	1	70984.9	40418.5	70984.9	40418.5	70984.9	40418.5
sp|P34528|YM67_CAEEL	P34528	YM67_CAEEL	K12H4.7	510	14.3	Caenorhabditis elegans OX=6239	3:Protein inferred from homology	Putative serine protease K12H4.7	1	0.999	5	9	9	9	6	3	6	3	6	3	169710	165456	169710	165456	169710	165456
sp|P34540|KINH_CAEEL	P34540	KINH_CAEEL	unc-116	815	14.1	Caenorhabditis elegans OX=6239	2:Experimental evidence at transcript level	Kinesin heavy chain	1	0.999	9	16	16	16	10	6	10	6	10	6	106784	116133	106784	116133	106784	116133
sp|P34542|YNC9_CAEEL	P34542	YNC9_CAEEL	R05D3.9/R05D3.10	646	19.3	Caenorhabditis elegans OX=6239	3:Protein inferred from homology	Uncharacterized protein R05D3.9	1	0.999	8	11	11	11	10	1	10	1	10	1	92105.8	41993.2	92105.8	41993.2	92105.8	41993.2
sp|P34552|ALXA_CAEEL	P34552	ALXA_CAEEL	alx-1	882	16.2	Caenorhabditis elegans OX=6239	2:Experimental evidence at transcript level	Apoptosis-linked gene 2-interacting protein X 1	1	0.999	10	25	25	25	19	6	19	6	19	6	61049.5	94149.8	61049.5	94149.8	61049.5	94149.8
sp|P34559|ECHM_CAEEL	P34559	ECHM_CAEEL	ech-6	288	26	Caenorhabditis elegans OX=6239	3:Protein inferred from homology	Probable enoyl-CoA hydratase, mitochondrial	1	0.999	5	18	18	18	9	9	9	9	9	9	302538	371514	302538	371514	302538	371514
sp|P34563|IF5A1_CAEEL	P34563	IF5A1_CAEEL	iff-1	161	28.6	Caenorhabditis elegans OX=6239	1:Experimental evidence at protein level	Eukaryotic translation initiation factor 5A-1	1	0.999	3	14	14	14	7	7	7	7	7	7	206799	308521	206799	308521	206799	308521
sp|P34574|CLH_CAEEL	P34574	CLH_CAEEL	chc-1	1681	27.6	Caenorhabditis elegans OX=6239	1:Experimental evidence at protein level	Probable clathrin heavy chain 1	1	0.999	36	90	90	90	62	28	62	28	62	28	239686	293983	239686	293983	239686	293983
sp|P34575|CISY_CAEEL	P34575	CISY_CAEEL	cts-1	468	26.7	Caenorhabditis elegans OX=6239	3:Protein inferred from homology	Probable citrate synthase, mitochondrial	1	0.999	9	53	53	53	30	23	30	23	30	23	742631	485987	742631	485987	742631	485987
sp|P34594|YOD2_CAEEL	P34594	YOD2_CAEEL	ZC262.2	233	11.2	Caenorhabditis elegans OX=6239	4:Protein predicted	Uncharacterized protein ZC262.2	1	0.999	3	8	8	8	3	5	3	5	3	5	105256	128560	105256	128560	105256	128560
sp|P34599|MTX2_CAEEL	P34599	MTX2_CAEEL	mtx-2	230	19.1	Caenorhabditis elegans OX=6239	2:Experimental evidence at transcript level	Metaxin-2 homolog	1	0.999	3	4	4	4	4	0	4	0	4	0	70265.4	0	70265.4	0	70265.4	0
sp|P34600|YO61_CAEEL	P34600	YO61_CAEEL	ZK1098.1	724	6.4	Caenorhabditis elegans OX=6239	1:Experimental evidence at protein level	WW domain-containing protein ZK1098.1	1	0.999	3	4	4	4	3	1	3	1	3	1	48128.3	27540.6	48128.3	27540.6	48128.3	27540.6
sp|P34629|AMPL_CAEEL	P34629	AMPL_CAEEL	lap-1	491	20.2	Caenorhabditis elegans OX=6239	1:Experimental evidence at protein level	Leucine aminopeptidase 1	1	0.999	6	12	12	12	12	0	12	0	12	0	83384.6	0	83384.6	0	83384.6	0
sp|P34640|DDX55_CAEEL	P34640	DDX55_CAEEL	ZK512.2	578	6.2	Caenorhabditis elegans OX=6239	3:Protein inferred from homology	Probable ATP-dependent RNA helicase DDX55 homolog	1	0.999	3	5	5	5	5	0	5	0	5	0	60569.7	0	60569.7	0	60569.7	0
sp|P34646|YOQ8_CAEEL	P34646	YOQ8_CAEEL	ZK512.8	171	25.1	Caenorhabditis elegans OX=6239	4:Protein predicted	Uncharacterized protein ZK512.8	1	0.999	4	5	5	5	5	0	5	0	5	0	55898.7	0	55898.7	0	55898.7	0
sp|P34662|RL35_CAEEL	P34662	RL35_CAEEL	rpl-35	123	26	Caenorhabditis elegans OX=6239	3:Protein inferred from homology	60S ribosomal protein L35	1	0.999	4	8	8	8	5	3	5	3	5	3	146159	116907	146159	116907	146159	116907
sp|P34669|OST3_CAEEL	P34669	OST3_CAEEL	ZK686.3	340	15.3	Caenorhabditis elegans OX=6239	3:Protein inferred from homology	Probable dolichyl-diphosphooligosaccharide--protein glycosyltransferase subunit 3	1	0.999	5	8	8	8	6	2	6	2	6	2	105248	58942.2	105248	58942.2	105248	58942.2
sp|P34685|CAPZA_CAEEL	P34685	CAPZA_CAEEL	cap-1	282	19.5	Caenorhabditis elegans OX=6239	2:Experimental evidence at transcript level	F-actin-capping protein subunit alpha	1	0.999	4	7	7	7	4	3	4	3	4	3	87419.6	65723.6	87419.6	65723.6	87419.6	65723.6
sp|P34689|GLH1_CAEEL	P34689	GLH1_CAEEL	glh-1	763	30.9	Caenorhabditis elegans OX=6239	1:Experimental evidence at protein level	ATP-dependent RNA helicase glh-1	1	0.999	15	45	31	45	24	21	14	17	24	21	196702	249549	201113	226340	196702	249549
sp|P34693|SYT1_CAEEL	P34693	SYT1_CAEEL	snt-1	441	10.9	Caenorhabditis elegans OX=6239	2:Experimental evidence at transcript level	Synaptotagmin-1	1	0.999	4	5	5	5	5	0	5	0	5	0	43293.5	0	43293.5	0	43293.5	0
sp|P34697|SODC_CAEEL	P34697	SODC_CAEEL	sod-1	180	16.7	Caenorhabditis elegans OX=6239	1:Experimental evidence at protein level	Superoxide dismutase [Cu-Zn]	1	0.999	2	3	3	3	2	1	2	1	2	1	58130.5	38278.7	58130.5	38278.7	58130.5	38278.7
sp|P34722|KPC1_CAEEL	P34722	KPC1_CAEEL	tpa-1	704	3.7	Caenorhabditis elegans OX=6239	1:Experimental evidence at protein level	Protein kinase C-like 1	1	0.999	2	2	2	2	1	1	1	1	1	1	17194	32015.6	17194	32015.6	17194	32015.6
sp|P34815|UNC18_CAEEL	P34815	UNC18_CAEEL	unc-18	673	7.3	Caenorhabditis elegans OX=6239	2:Experimental evidence at transcript level	Putative acetylcholine regulator unc-18	1	0.999	4	9	9	9	8	1	8	1	8	1	70729.2	28400.6	70729.2	28400.6	70729.2	28400.6
sp|P35527|K1C9_HUMAN	P35527	K1C9_HUMAN	KRT9	623	40.8	Homo sapiens	1:Experimental evidence at protein level	Keratin, type I cytoskeletal 9	1	0.999	20	71	71	71	19	52	19	52	19	52	97065.8	1.3832e+06	97065.8	1.3832e+06	97065.8	1.3832e+06
sp|P36573|LEC1_CAEEL	P36573	LEC1_CAEEL	lec-1	279	48.7	Caenorhabditis elegans OX=6239	1:Experimental evidence at protein level	32 kDa beta-galactoside-binding lectin	1	0.999	15	45	45	45	28	17	28	17	28	17	414800	285979	414800	285979	414800	285979
sp|P36609|NCS2_CAEEL	P36609	NCS2_CAEEL	ncs-2	190	21.1	Caenorhabditis elegans OX=6239	2:Experimental evidence at transcript level	Neuronal calcium sensor 2	1	0.999	3	6	6	6	4	2	4	2	4	2	72325.8	53058.9	72325.8	53058.9	72325.8	53058.9
sp|P37806|UNC87_CAEEL	P37806	UNC87_CAEEL	unc-87	565	27.3	Caenorhabditis elegans OX=6239	1:Experimental evidence at protein level	Protein unc-87	1	0.999	16	80	80	80	47	33	47	33	47	33	1.03822e+06	988612	1.03822e+06	988612	1.03822e+06	988612
sp|P39055|DYN1_CAEEL	P39055	DYN1_CAEEL	dyn-1	830	7.6	Caenorhabditis elegans OX=6239	1:Experimental evidence at protein level	Dynamin	1	0.999	6	10	10	10	7	3	7	3	7	3	135622	40833.3	135622	40833.3	135622	40833.3
sp|P40614|MPCP_CAEEL	P40614	MPCP_CAEEL	F01G4.6	340	36.2	Caenorhabditis elegans OX=6239	2:Experimental evidence at transcript level	Phosphate carrier protein, mitochondrial	1	0.999	11	74	74	74	50	24	50	24	50	24	1424664	554725	1424664	554725	1424664	554725
sp|P41880|YPT2_CAEEL	P41880	YPT2_CAEEL	F37A4.2	189	17.5	Caenorhabditis elegans OX=6239	4:Protein predicted	Uncharacterized protein F37A4.2	1	0.999	2	4	4	4	4	0	4	0	4	0	22402.5	0	22402.5	0	22402.5	0
sp|P41932|14331_CAEEL	P41932	14331_CAEEL	par-5	248	38.3	Caenorhabditis elegans OX=6239	1:Experimental evidence at protein level	14-3-3-like protein 1	1	0.999	7	15	15	28	9	6	9	6	17	11	279934	400558	279934	400558	295586	402605
sp|P41938|HCDH2_CAEEL	P41938	HCDH2_CAEEL	B0272.3	309	23.9	Caenorhabditis elegans OX=6239	3:Protein inferred from homology	Probable 3-hydroxyacyl-CoA dehydrogenase B0272.3	1	0.999	4	7	7	7	5	2	5	2	5	2	65347.9	79639.6	65347.9	79639.6	65347.9	79639.6
sp|P41956|C560_CAEEL	P41956	C560_CAEEL	mev-1	182	9.9	Caenorhabditis elegans OX=6239	2:Experimental evidence at transcript level	Succinate dehydrogenase cytochrome b560 subunit, mitochondrial	1	0.999	2	6	6	6	3	3	3	3	3	3	83551.8	61392.5	83551.8	61392.5	83551.8	61392.5
sp|P41988|TCPA_CAEEL	P41988	TCPA_CAEEL	cct-1	549	21.9	Caenorhabditis elegans OX=6239	3:Protein inferred from homology	T-complex protein 1 subunit alpha	1	0.999	11	24	24	25	13	11	13	11	14	11	172855	150930	172855	150930	172855	150930
sp|P42083|YKCA_CAEEL	P42083	YKCA_CAEEL	B0280.11	441	5	Caenorhabditis elegans OX=6239	3:Protein inferred from homology	Putative tyrosine-protein phosphatase B0280.11	1	0.999	1	5	5	5	2	3	2	3	2	3	73500.6	46414.9	73500.6	46414.9	73500.6	46414.9
sp|P42168|KC1A_CAEEL	P42168	KC1A_CAEEL	kin-19	341	29.9	Caenorhabditis elegans OX=6239	3:Protein inferred from homology	Casein kinase I isoform alpha	1	0.999	8	17	17	17	14	3	14	3	14	3	194458	79141.7	194458	79141.7	194458	79141.7
sp|P43508|CPR4_CAEEL	P43508	CPR4_CAEEL	cpr-4	335	5.4	Caenorhabditis elegans OX=6239	1:Experimental evidence at protein level	Cathepsin B-like cysteine proteinase 4	1	0.999	1	2	2	2	2	0	2	0	2	0	20602.9	0	20602.9	0	20602.9	0
sp|P45971|OST48_CAEEL	P45971	OST48_CAEEL	ostb-1	445	34.6	Caenorhabditis elegans OX=6239	3:Protein inferred from homology	Dolichyl-diphosphooligosaccharide--protein glycosyltransferase 48 kDa subunit	1	0.999	10	17	17	17	13	4	13	4	13	4	113432	120778	113432	120778	113432	120778
sp|P46502|PRS6B_CAEEL	P46502	PRS6B_CAEEL	rpt-3	414	22.5	Caenorhabditis elegans OX=6239	3:Protein inferred from homology	Probable 26S proteasome regulatory subunit 6B	1	0.999	6	12	12	12	8	4	8	4	8	4	19278.1	85326.7	19278.1	85326.7	19278.1	85326.7
sp|P46548|NMT_CAEEL	P46548	NMT_CAEEL	nmt-1	450	29.8	Caenorhabditis elegans OX=6239	3:Protein inferred from homology	Probable glycylpeptide N-tetradecanoyltransferase	1	0.999	10	22	22	22	16	6	16	6	16	6	163283	294016	163283	294016	163283	294016
sp|P46550|TCPZ_CAEEL	P46550	TCPZ_CAEEL	cct-6	539	21.3	Caenorhabditis elegans OX=6239	1:Experimental evidence at protein level	T-complex protein 1 subunit zeta	1	0.999	7	10	10	10	9	1	9	1	9	1	92871.6	0	92871.6	0	92871.6	0
sp|P46561|ATPB_CAEEL	P46561	ATPB_CAEEL	atp-2	538	47.4	Caenorhabditis elegans OX=6239	1:Experimental evidence at protein level	ATP synthase subunit beta, mitochondrial	1	0.999	19	168	168	168	99	69	99	69	99	69	1.73446e+06	867414	1.73446e+06	867414	1.73446e+06	867414
sp|P46562|AL7A1_CAEEL	P46562	AL7A1_CAEEL	alh-9	531	20.9	Caenorhabditis elegans OX=6239	3:Protein inferred from homology	Putative aldehyde dehydrogenase family 7 member A1 homolog	1	0.999	10	35	35	35	17	18	17	18	17	18	459587	461260	459587	461260	459587	461260
sp|P46563|ALF2_CAEEL	P46563	ALF2_CAEEL	aldo-2	366	44.3	Caenorhabditis elegans OX=6239	2:Experimental evidence at transcript level	Fructose-bisphosphate aldolase 2	1	0.999	14	77	77	77	48	29	48	29	48	29	634539	412852	634539	412852	634539	412852
sp|P46576|SAM50_CAEEL	P46576	SAM50_CAEEL	gop-3	434	16.8	Caenorhabditis elegans OX=6239	2:Experimental evidence at transcript level	SAM50-like protein gop-3	1	0.999	5	7	7	7	7	0	7	0	7	0	87675.6	0	87675.6	0	87675.6	0
sp|P46769|RSSA_CAEEL	P46769	RSSA_CAEEL	rps-0	276	50.7	Caenorhabditis elegans OX=6239	1:Experimental evidence at protein level	40S ribosomal protein SA	1	0.999	11	68	68	68	44	24	44	24	44	24	946999	909153	946999	909153	946999	909153
sp|P46975|STT3_CAEEL	P46975	STT3_CAEEL	stt-3	757	4	Caenorhabditis elegans OX=6239	1:Experimental evidence at protein level	Dolichyl-diphosphooligosaccharide--protein glycosyltransferase subunit stt-3	1	0.999	3	7	7	7	5	2	5	2	5	2	194336	91701	194336	91701	194336	91701
sp|P47207|TCPB_CAEEL	P47207	TCPB_CAEEL	cct-2	529	36.5	Caenorhabditis elegans OX=6239	1:Experimental evidence at protein level	T-complex protein 1 subunit beta	1	0.999	15	34	33	34	19	15	18	15	19	15	101893	158661	101893	158661	101893	158661
sp|P47208|TCPD_CAEEL	P47208	TCPD_CAEEL	cct-4	540	30.4	Caenorhabditis elegans OX=6239	2:Experimental evidence at transcript level	T-complex protein 1 subunit delta	1	0.999	12	32	32	32	24	8	24	8	24	8	149320	122613	149320	122613	149320	122613
sp|P47209|TCPE_CAEEL	P47209	TCPE_CAEEL	cct-5	542	17.9	Caenorhabditis elegans OX=6239	2:Experimental evidence at transcript level	T-complex protein 1 subunit epsilon	1	0.999	7	15	15	15	12	3	12	3	12	3	148096	42013.9	148096	42013.9	148096	42013.9
sp|P47991|RL6_CAEEL	P47991	RL6_CAEEL	rpl-6	217	39.6	Caenorhabditis elegans OX=6239	1:Experimental evidence at protein level	60S ribosomal protein L6	1	0.999	11	58	58	58	38	20	38	20	38	20	750183	1.07841e+06	750183	1.07841e+06	750183	1.07841e+06
sp|P48053|YPD1_CAEEL	P48053	YPD1_CAEEL	C05D11.1	995	7.5	Caenorhabditis elegans OX=6239	4:Protein predicted	Uncharacterized protein C05D11.1	1	0.999	3	4	4	4	4	0	4	0	4	0	64577.6	0	64577.6	0	64577.6	0
sp|P48150|RS14_CAEEL	P48150	RS14_CAEEL	rps-14	152	38.8	Caenorhabditis elegans OX=6239	3:Protein inferred from homology	40S ribosomal protein S14	1	0.999	7	22	22	22	14	8	14	8	14	8	297285	207823	297285	207823	297285	207823
sp|P48152|RS3_CAEEL	P48152	RS3_CAEEL	rps-3	247	59.1	Caenorhabditis elegans OX=6239	3:Protein inferred from homology	40S ribosomal protein S3	1	0.999	12	63	63	63	39	24	39	24	39	24	607723	754913	607723	754913	607723	754913
sp|P48154|RS3A_CAEEL	P48154	RS3A_CAEEL	rps-1	257	45.5	Caenorhabditis elegans OX=6239	3:Protein inferred from homology	40S ribosomal protein S3a	1	0.999	11	41	41	41	26	15	26	15	26	15	382545	463991	382545	463991	382545	463991
sp|P48156|RS8_CAEEL	P48156	RS8_CAEEL	rps-8	208	51.9	Caenorhabditis elegans OX=6239	3:Protein inferred from homology	40S ribosomal protein S8	1	0.999	9	51	51	51	29	22	29	22	29	22	475112	524541	475112	524541	475112	524541
sp|P48158|RL23_CAEEL	P48158	RL23_CAEEL	rpl-23	140	27.1	Caenorhabditis elegans OX=6239	3:Protein inferred from homology	60S ribosomal protein L23	1	0.999	3	5	5	5	4	1	4	1	4	1	151181	32095.5	151181	32095.5	151181	32095.5
sp|P48162|R23A1_CAEEL	P48162	R23A1_CAEEL	rpl-25.1	147	37.4	Caenorhabditis elegans OX=6239	3:Protein inferred from homology	60S ribosomal protein L23a 1	1	0.999	4	14	11	14	11	3	10	1	11	3	149214	358091	147148	74843	149214	358091
sp|P48458|YT91_CAEEL	P48458	YT91_CAEEL	C06A1.3	364	11	Caenorhabditis elegans OX=6239	3:Protein inferred from homology	Putative serine/threonine-protein phosphatase C06A1.3	1	0.999	2	2	2	2	2	0	2	0	2	0	66269.2	0	66269.2	0	66269.2	0
sp|P48727|GLC7B_CAEEL	P48727	GLC7B_CAEEL	gsp-2	333	21	Caenorhabditis elegans OX=6239	1:Experimental evidence at protein level	Serine/threonine-protein phosphatase PP1-beta	1	0.999	8	16	9	16	10	6	5	4	10	6	138855	246527	125225	188925	138855	246527
sp|P49041|RS5_CAEEL	P49041	RS5_CAEEL	rps-5	210	17.6	Caenorhabditis elegans OX=6239	3:Protein inferred from homology	40S ribosomal protein S5	1	0.999	2	13	13	13	11	2	11	2	11	2	196734	40702.4	196734	40702.4	196734	40702.4
sp|P49049|IMP2_CAEEL	P49049	IMP2_CAEEL	imp-2	468	9.6	Caenorhabditis elegans OX=6239	1:Experimental evidence at protein level	Intramembrane protease 2	1	0.999	4	21	21	21	11	10	11	10	11	10	186539	111760	186539	111760	186539	111760
sp|P49180|RL35A_CAEEL	P49180	RL35A_CAEEL	rpl-33	124	23.4	Caenorhabditis elegans OX=6239	1:Experimental evidence at protein level	60S ribosomal protein L35a	1	0.999	2	10	10	10	7	3	7	3	7	3	224764	123328	224764	123328	224764	123328
sp|P49181|RL36_CAEEL	P49181	RL36_CAEEL	rpl-36	104	34.6	Caenorhabditis elegans OX=6239	1:Experimental evidence at protein level	60S ribosomal protein L36	1	0.999	4	18	18	18	8	10	8	10	8	10	294291	750768	294291	750768	294291	750768
sp|P49196|RS12_CAEEL	P49196	RS12_CAEEL	rps-12	140	26.4	Caenorhabditis elegans OX=6239	3:Protein inferred from homology	40S ribosomal protein S12	1	0.999	4	9	9	9	4	5	4	5	4	5	37714.3	336534	37714.3	336534	37714.3	336534
sp|P49197|RS21_CAEEL	P49197	RS21_CAEEL	rps-21	88	51.1	Caenorhabditis elegans OX=6239	1:Experimental evidence at protein level	40S ribosomal protein S21	1	0.999	5	21	21	21	12	9	12	9	12	9	362799	414588	362799	414588	362799	414588
sp|P49404|RM03_CAEEL	P49404	RM03_CAEEL	mrps-18C	403	6.7	Caenorhabditis elegans OX=6239	3:Protein inferred from homology	Putative 39S ribosomal protein L3, mitochondrial	1	0.999	2	3	3	3	2	1	2	1	2	1	51889.4	30573	51889.4	30573	51889.4	30573
sp|P49405|RL5_CAEEL	P49405	RL5_CAEEL	rpl-5	293	47.4	Caenorhabditis elegans OX=6239	3:Protein inferred from homology	60S ribosomal protein L5	1	0.999	12	66	66	66	39	27	39	27	39	27	576222	467860	576222	467860	576222	467860
sp|P49595|PPM1G_CAEEL	P49595	PPM1G_CAEEL	ppm-1.G	491	5.7	Caenorhabditis elegans OX=6239	3:Protein inferred from homology	Protein phosphatase ppm-1.G	1	0.999	2	8	8	8	4	4	4	4	4	4	28674	21246.3	28674	21246.3	28674	21246.3
sp|P50093|PHB2_CAEEL	P50093	PHB2_CAEEL	phb-2	294	22.8	Caenorhabditis elegans OX=6239	1:Experimental evidence at protein level	Mitochondrial prohibitin complex protein 2	1	0.999	6	16	16	16	11	5	11	5	11	5	381352	79787.7	381352	79787.7	381352	79787.7
sp|P50140|CH60_CAEEL	P50140	CH60_CAEEL	hsp-60	568	53.7	Caenorhabditis elegans OX=6239	2:Experimental evidence at transcript level	Chaperonin homolog Hsp-60, mitochondrial	1	0.999	29	95	95	95	57	38	57	38	57	38	714594	1032841	714594	1032841	714594	1032841
sp|P50432|GLYC_CAEEL	P50432	GLYC_CAEEL	mel-32	507	23.1	Caenorhabditis elegans OX=6239	1:Experimental evidence at protein level	Serine hydroxymethyltransferase	1	0.999	7	13	13	13	9	4	9	4	9	4	94596.6	100919	94596.6	100919	94596.6	100919
sp|P50880|RL3_CAEEL	P50880	RL3_CAEEL	rpl-3	401	31.4	Caenorhabditis elegans OX=6239	2:Experimental evidence at transcript level	60S ribosomal protein L3	1	0.999	12	39	39	39	25	14	25	14	25	14	514078	342622	514078	342622	514078	342622
sp|P51403|RS2_CAEEL	P51403	RS2_CAEEL	rps-2	272	31.2	Caenorhabditis elegans OX=6239	3:Protein inferred from homology	40S ribosomal protein S2	1	0.999	9	29	29	29	20	9	20	9	20	9	1910121	274217	1910121	274217	1910121	274217
sp|P51404|RS13_CAEEL	P51404	RS13_CAEEL	rps-13	151	28.5	Caenorhabditis elegans OX=6239	3:Protein inferred from homology	40S ribosomal protein S13	1	0.999	6	40	40	40	25	15	25	15	25	15	521864	444382	521864	444382	521864	444382
sp|P52011|CYP3_CAEEL	P52011	CYP3_CAEEL	cyn-3	173	27.7	Caenorhabditis elegans OX=6239	1:Experimental evidence at protein level	Peptidyl-prolyl cis-trans isomerase 3	1	0.999	3	7	7	10	4	3	4	3	7	3	124323	48126.5	124323	48126.5	155555	48126.5
sp|P52017|CYP10_CAEEL	P52017	CYP10_CAEEL	cyn-10	161	48.4	Caenorhabditis elegans OX=6239	2:Experimental evidence at transcript level	Peptidyl-prolyl cis-trans isomerase 10	1	0.999	6	11	11	11	7	4	7	4	7	4	69797.2	118306	69797.2	118306	69797.2	118306
sp|P52652|TFS2_CAEEL	P52652	TFS2_CAEEL	T24H10.1	308	6.5	Caenorhabditis elegans OX=6239	3:Protein inferred from homology	Putative transcription elongation factor S-II	1	0.999	2	4	4	4	1	3	1	3	1	3	20261.2	55020.9	20261.2	55020.9	20261.2	55020.9
sp|P52709|SYTC_CAEEL	P52709	SYTC_CAEEL	tars-1	725	19.3	Caenorhabditis elegans OX=6239	3:Protein inferred from homology	Threonine--tRNA ligase, cytoplasmic	1	0.999	11	30	30	30	14	16	14	16	14	16	109648	176170	109648	176170	109648	176170
sp|P52713|MMSA_CAEEL	P52713	MMSA_CAEEL	alh-8	523	27.9	Caenorhabditis elegans OX=6239	3:Protein inferred from homology	Probable methylmalonate-semialdehyde dehydrogenase [acylating], mitochondrial	1	0.999	11	37	37	37	24	13	24	13	24	13	268370	289031	268370	289031	268370	289031
sp|P52717|CTS11_CAEEL	P52717	CTS11_CAEEL	ctsa-1.1	469	18.6	Caenorhabditis elegans OX=6239	1:Experimental evidence at protein level	Serine carboxypeptidase ctsa-1.1	1	0.999	6	14	14	14	8	6	8	6	8	6	97779.2	101539	97779.2	101539	97779.2	101539
sp|P52819|RL22_CAEEL	P52819	RL22_CAEEL	rpl-22	130	37.7	Caenorhabditis elegans OX=6239	1:Experimental evidence at protein level	60S ribosomal protein L22	1	0.999	6	21	21	21	10	11	10	11	10	11	665577	632888	665577	632888	665577	632888
sp|P52821|RS25_CAEEL	P52821	RS25_CAEEL	rps-25	117	24.8	Caenorhabditis elegans OX=6239	3:Protein inferred from homology	40S ribosomal protein S25	1	0.999	4	17	17	17	9	8	9	8	9	8	200835	659973	200835	659973	200835	659973
sp|P52899|ODPA_CAEEL	P52899	ODPA_CAEEL	T05H10.6	397	26.2	Caenorhabditis elegans OX=6239	3:Protein inferred from homology	Probable pyruvate dehydrogenase E1 component subunit alpha, mitochondrial	1	0.999	6	8	8	8	6	2	6	2	6	2	109083	121815	109083	121815	109083	121815
sp|P53013|EF1A_CAEEL	P53013	EF1A_CAEEL	eft-3	463	38.2	Caenorhabditis elegans OX=6239	3:Protein inferred from homology	Elongation factor 1-alpha	1	0.999	15	83	83	83	56	27	56	27	56	27	3.80404e+06	2.35294e+06	3.80404e+06	2.35294e+06	3.80404e+06	2.35294e+06
sp|P53014|MLE_CAEEL	P53014	MLE_CAEEL	mlc-3	153	75.2	Caenorhabditis elegans OX=6239	4:Protein predicted	Myosin, essential light chain	1	0.999	15	66	66	66	42	24	42	24	42	24	778170	884581	778170	884581	778170	884581
sp|P53585|ACLY_CAEEL	P53585	ACLY_CAEEL	acly-1	1106	19.8	Caenorhabditis elegans OX=6239	3:Protein inferred from homology	Probable ATP-citrate synthase	1	0.999	15	40	40	40	28	12	28	12	28	12	168109	236859	168109	236859	168109	236859
sp|P53588|SUCB1_CAEEL	P53588	SUCB1_CAEEL	suca-1	435	31	Caenorhabditis elegans OX=6239	3:Protein inferred from homology	Succinate--CoA ligase [ADP-forming] subunit beta, mitochondrial	1	0.999	11	28	28	28	18	10	18	10	18	10	290676	372785	290676	372785	290676	372785
sp|P53589|SUCB2_CAEEL	P53589	SUCB2_CAEEL	sucg-1	415	19.8	Caenorhabditis elegans OX=6239	3:Protein inferred from homology	Succinate--CoA ligase [GDP-forming] subunit beta, mitochondrial	1	0.999	6	8	8	8	8	0	8	0	8	0	113369	0	113369	0	113369	0
sp|P53596|SUCA_CAEEL	P53596	SUCA_CAEEL	sucl-1	322	15.2	Caenorhabditis elegans OX=6239	3:Protein inferred from homology	Succinate--CoA ligase [ADP/GDP-forming] subunit alpha, mitochondrial	1	0.999	4	9	9	9	6	3	6	3	6	3	89667.4	120889	89667.4	120889	89667.4	120889
sp|P53703|CCHL_CAEEL	P53703	CCHL_CAEEL	cchl-1	280	21.4	Caenorhabditis elegans OX=6239	3:Protein inferred from homology	Probable holocytochrome-c-type synthase	1	0.999	3	4	4	4	4	0	4	0	4	0	41332.1	0	41332.1	0	41332.1	0
sp|P54217|SPE11_CAEEL	P54217	SPE11_CAEEL	spe-11	299	23.7	Caenorhabditis elegans OX=6239	2:Experimental evidence at transcript level	Spermatocyte protein spe-11	1	0.999	3	6	6	6	2	4	2	4	2	4	93798.2	89904.2	93798.2	89904.2	93798.2	89904.2
sp|P54412|EF1G_CAEEL	P54412	EF1G_CAEEL	eef-1G	398	18.3	Caenorhabditis elegans OX=6239	1:Experimental evidence at protein level	Probable elongation factor 1-gamma	1	0.999	8	32	32	32	23	9	23	9	23	9	437313	218080	437313	218080	437313	218080
sp|P54688|BCAT_CAEEL	P54688	BCAT_CAEEL	bcat-1	415	13	Caenorhabditis elegans OX=6239	2:Experimental evidence at transcript level	Branched-chain-amino-acid aminotransferase, cytosolic	1	0.999	4	7	7	7	5	2	5	2	5	2	92906.7	47267	92906.7	47267	92906.7	47267
sp|P54811|TERA1_CAEEL	P54811	TERA1_CAEEL	cdc-48.1	809	35.7	Caenorhabditis elegans OX=6239	1:Experimental evidence at protein level	Transitional endoplasmic reticulum ATPase homolog 1	1	0.999	16	16	16	55	11	5	11	5	33	22	153499	88980	153499	88980	374549	270410
sp|P54812|TERA2_CAEEL	P54812	TERA2_CAEEL	cdc-48.2	810	34.1	Caenorhabditis elegans OX=6239	1:Experimental evidence at protein level	Transitional endoplasmic reticulum ATPase homolog 2	1	0.999	16	56	17	56	36	20	14	3	36	20	374549	270410	84478.1	68638.5	374549	270410
sp|P54813|YME1_CAEEL	P54813	YME1_CAEEL	ymel-1	723	10.9	Caenorhabditis elegans OX=6239	3:Protein inferred from homology	ATP-dependent zinc metalloprotease YME1 homolog	1	0.999	5	8	8	8	6	2	6	2	6	2	367831	120201	367831	120201	367831	120201
sp|P54889|ALH13_CAEEL	P54889	ALH13_CAEEL	alh-13	802	22.3	Caenorhabditis elegans OX=6239	3:Protein inferred from homology	Probable delta-1-pyrroline-5-carboxylate synthase	1	0.999	11	35	35	35	18	17	18	17	18	17	157187	152684	157187	152684	157187	152684
sp|P55155|VIT1_CAEEL	P55155	VIT1_CAEEL	vit-1	1616	11.4	Caenorhabditis elegans OX=6239	1:Experimental evidence at protein level	Vitellogenin-1	1	0.999	14	3	3	26	3	0	3	0	21	5	52310.4	0	52310.4	0	128731	133026
sp|P55216|CGL2_CAEEL	P55216	CGL2_CAEEL	cth-2	392	17.9	Caenorhabditis elegans OX=6239	3:Protein inferred from homology	Putative cystathionine gamma-lyase 2	1	0.999	5	12	12	12	7	5	7	5	7	5	209029	201140	209029	201140	209029	201140
sp|P55954|COX5A_CAEEL	P55954	COX5A_CAEEL	cox-5A	174	19	Caenorhabditis elegans OX=6239	1:Experimental evidence at protein level	Cytochrome c oxidase subunit 5A, mitochondrial	1	0.999	3	3	3	3	3	0	3	0	3	0	87316.4	0	87316.4	0	87316.4	0
sp|P55956|ASP3_CAEEL	P55956	ASP3_CAEEL	asp-3	398	9	Caenorhabditis elegans OX=6239	1:Experimental evidence at protein level	Aspartic protease 3	1	0.999	3	6	6	6	6	0	6	0	6	0	42249.2	0	42249.2	0	42249.2	0
sp|P61866|RL12_CAEEL	P61866	RL12_CAEEL	rpl-12	165	15.2	Caenorhabditis elegans OX=6239	3:Protein inferred from homology	60S ribosomal protein L12	1	0.999	2	11	11	11	6	5	6	5	6	5	288337	467506	288337	467506	288337	467506
sp|P62784|H4_CAEEL	P62784	H4_CAEEL	his-1	103	43.7	Caenorhabditis elegans OX=6239	1:Experimental evidence at protein level	Histone H4	1	0.999	7	36	36	36	19	17	19	17	19	17	1326893	1.3127e+06	1326893	1.3127e+06	1326893	1.3127e+06
sp|P68871|HBB_HUMAN	P68871	HBB_HUMAN	HBB	147	28.6	Homo sapiens	1:Experimental evidence at protein level	Hemoglobin subunit beta	1	0.999	3	6	6	6	1	5	1	5	1	5	59362.3	233019	59362.3	233019	59362.3	233019
sp|P90747|AT131_CAEEL	P90747	AT131_CAEEL	catp-8	1178	4.5	Caenorhabditis elegans OX=6239	3:Protein inferred from homology	Probable manganese-transporting ATPase catp-8	1	0.999	3	5	5	5	5	0	5	0	5	0	30194.2	0	30194.2	0	30194.2	0
sp|P90789|NDUB7_CAEEL	P90789	NDUB7_CAEEL	D2030.4	123	26.8	Caenorhabditis elegans OX=6239	3:Protein inferred from homology	NADH dehydrogenase [ubiquinone] 1 beta subcomplex subunit 7	1	0.999	2	5	5	5	3	2	3	2	3	2	144618	88393.9	144618	88393.9	144618	88393.9
sp|P90795|GPDM_CAEEL	P90795	GPDM_CAEEL	gpdh-3	722	16.9	Caenorhabditis elegans OX=6239	3:Protein inferred from homology	Probable glycerol-3-phosphate dehydrogenase, mitochondrial	1	0.999	9	23	23	23	17	6	17	6	17	6	166449	168320	166449	168320	166449	168320
sp|P90897|RDE12_CAEEL	P90897	RDE12_CAEEL	rde-12	959	8.4	Caenorhabditis elegans OX=6239	1:Experimental evidence at protein level	DEAD-box ATP-dependent RNA helicase rde-12	1	0.999	6	9	9	9	7	2	7	2	7	2	96697.8	78336.4	96697.8	78336.4	96697.8	78336.4
sp|P90900|IFA4_CAEEL	P90900	IFA4_CAEEL	ifa-4	575	11.8	Caenorhabditis elegans OX=6239	1:Experimental evidence at protein level	Intermediate filament protein ifa-4	1	0.999	2	2	2	2	2	0	2	0	2	0	24616.1	0	24616.1	0	24616.1	0
sp|P90901|IFA1_CAEEL	P90901	IFA1_CAEEL	ifa-1	575	24.9	Caenorhabditis elegans OX=6239	1:Experimental evidence at protein level	Intermediate filament protein ifa-1	1	0.999	11	17	17	17	15	2	15	2	15	2	97138	59034	97138	59034	97138	59034
sp|P90916|LIN53_CAEEL	P90916	LIN53_CAEEL	lin-53	417	9.1	Caenorhabditis elegans OX=6239	1:Experimental evidence at protein level	Probable histone-binding protein lin-53	1	0.999	3	3	3	3	3	0	3	0	3	0	42043.3	0	42043.3	0	42043.3	0
sp|P90921|ATPL1_CAEEL	P90921	ATPL1_CAEEL	asg-1	131	18.3	Caenorhabditis elegans OX=6239	3:Protein inferred from homology	Probable ATP synthase subunit g 1, mitochondrial	1	0.999	2	7	7	7	4	3	4	3	4	3	64859.2	102690	64859.2	102690	64859.2	102690
sp|P90925|PH4H_CAEEL	P90925	PH4H_CAEEL	pah-1	457	23	Caenorhabditis elegans OX=6239	1:Experimental evidence at protein level	Phenylalanine-4-hydroxylase	1	0.999	7	11	11	11	7	4	7	4	7	4	40907.7	75886.1	40907.7	75886.1	40907.7	75886.1
sp|P90978|U2AF2_CAEEL	P90978	U2AF2_CAEEL	uaf-1	496	34.1	Caenorhabditis elegans OX=6239	2:Experimental evidence at transcript level	Splicing factor U2AF 65 kDa subunit	1	0.999	10	27	27	27	14	13	14	13	14	13	132572	249426	132572	249426	132572	249426
sp|P90980|KPC2_CAEEL	P90980	KPC2_CAEEL	pkc-2	682	5.7	Caenorhabditis elegans OX=6239	2:Experimental evidence at transcript level	Protein kinase C-like 2	1	0.999	2	3	3	3	2	1	2	1	2	1	23256.8	11808	23256.8	11808	23256.8	11808
sp|P90992|M2OM_CAEEL	P90992	M2OM_CAEEL	misc-1	306	36.3	Caenorhabditis elegans OX=6239	1:Experimental evidence at protein level	Mitochondrial 2-oxoglutarate/malate carrier protein	1	0.999	9	19	19	19	14	5	14	5	14	5	173300	81254.5	173300	81254.5	173300	81254.5
sp|P91079|SPTC1_CAEEL	P91079	SPTC1_CAEEL	sptl-1	458	8.3	Caenorhabditis elegans OX=6239	3:Protein inferred from homology	Serine palmitoyltransferase 1	1	0.999	3	4	4	4	3	1	3	1	3	1	59376.2	30043.6	59376.2	30043.6	59376.2	30043.6
sp|P91127|TPPP_CAEEL	P91127	TPPP_CAEEL	tppp-1	180	22.8	Caenorhabditis elegans OX=6239	1:Experimental evidence at protein level	Tubulin polymerization-promoting protein homolog	1	0.999	3	5	5	5	2	3	2	3	2	3	32064.2	92882.6	32064.2	92882.6	32064.2	92882.6
sp|P91128|RL13_CAEEL	P91128	RL13_CAEEL	rpl-13	207	24.2	Caenorhabditis elegans OX=6239	3:Protein inferred from homology	60S ribosomal protein L13	1	0.999	4	17	17	17	12	5	12	5	12	5	696475	568570	696475	568570	696475	568570
sp|P91134|PURA_CAEEL	P91134	PURA_CAEEL	adss-1	457	21	Caenorhabditis elegans OX=6239	3:Protein inferred from homology	Adenylosuccinate synthetase	1	0.999	7	23	23	23	17	6	17	6	17	6	214965	111595	214965	111595	214965	111595
sp|P91240|SRP72_CAEEL	P91240	SRP72_CAEEL	srpa-72	635	5.2	Caenorhabditis elegans OX=6239	3:Protein inferred from homology	Signal recognition particle subunit SRP72	1	0.999	2	5	5	5	4	1	4	1	4	1	120628	135547	120628	135547	120628	135547
sp|P91247|THT1_CAEEL	P91247	THT1_CAEEL	mpst-4	277	12.6	Caenorhabditis elegans OX=6239	2:Experimental evidence at transcript level	Putative thiosulfate sulfurtransferase mpst-4	1	0.999	3	6	6	6	4	2	4	2	4	2	112592	51709	112592	51709	112592	51709
sp|P91303|VATG_CAEEL	P91303	VATG_CAEEL	vha-10	126	33.3	Caenorhabditis elegans OX=6239	3:Protein inferred from homology	Probable V-type proton ATPase subunit G	1	0.999	4	16	16	16	9	7	9	7	9	7	232238	240845	232238	240845	232238	240845
sp|P91374|RL15_CAEEL	P91374	RL15_CAEEL	rpl-15	204	19.1	Caenorhabditis elegans OX=6239	3:Protein inferred from homology	60S ribosomal protein L15	1	0.999	3	14	14	14	9	5	9	5	9	5	299813	331913	299813	331913	299813	331913
sp|P91420|GLC7D_CAEEL	P91420	GLC7D_CAEEL	gsp-4	305	12.8	Caenorhabditis elegans OX=6239	2:Experimental evidence at transcript level	Serine/threonine-protein phosphatase PP1-delta	1	0.999	4	13	4	13	7	6	1	3	7	6	112984	142358	33750.3	68385.5	112984	142358
sp|P91427|PGK_CAEEL	P91427	PGK_CAEEL	pgk-1	417	49.2	Caenorhabditis elegans OX=6239	3:Protein inferred from homology	Probable phosphoglycerate kinase	1	0.999	16	30	30	30	22	8	22	8	22	8	101984	107890	101984	107890	101984	107890
sp|P91430|UBA5_CAEEL	P91430	UBA5_CAEEL	uba-5	419	10.3	Caenorhabditis elegans OX=6239	1:Experimental evidence at protein level	Ubiquitin-like modifier-activating enzyme 5	1	0.999	3	9	9	9	7	2	7	2	7	2	95139.6	41314	95139.6	41314	95139.6	41314
sp|P91477|PSB2_CAEEL	P91477	PSB2_CAEEL	pbs-4	199	37.2	Caenorhabditis elegans OX=6239	3:Protein inferred from homology	Proteasome subunit beta type-2	1	0.999	5	12	12	12	7	5	7	5	7	5	281889	93784	281889	93784	281889	93784
sp|P91859|MAP11_CAEEL	P91859	MAP11_CAEEL	maph-1.1	878	14.8	Caenorhabditis elegans OX=6239	1:Experimental evidence at protein level	Microtubule-associated protein homolog maph-1.1	1	0.999	11	18	18	18	13	5	13	5	13	5	97996.4	211914	97996.4	211914	97996.4	211914
sp|P91910|TBA3_CAEEL	P91910	TBA3_CAEEL	mec-12	450	20.9	Caenorhabditis elegans OX=6239	1:Experimental evidence at protein level	Tubulin alpha-3 chain	1	0.999	7	11	11	20	10	1	10	1	14	6	101605	29349.5	101605	29349.5	679936	507770
sp|P91913|RLA1_CAEEL	P91913	RLA1_CAEEL	rla-1	111	62.2	Caenorhabditis elegans OX=6239	3:Protein inferred from homology	60S acidic ribosomal protein P1	1	0.999	4	25	25	33	13	12	13	12	18	15	611788	631950	611788	631950	708698	658482
sp|P91914|RL27_CAEEL	P91914	RL27_CAEEL	rpl-27	136	30.1	Caenorhabditis elegans OX=6239	2:Experimental evidence at transcript level	60S ribosomal protein L27	1	0.999	5	18	18	18	10	8	10	8	10	8	514771	337293	514771	337293	514771	337293
sp|P91917|OLA1_CAEEL	P91917	OLA1_CAEEL	ola-1	395	35.4	Caenorhabditis elegans OX=6239	3:Protein inferred from homology	Obg-like ATPase 1	1	0.999	11	38	38	38	24	14	24	14	24	14	253717	204295	253717	204295	253717	204295
sp|P98080|UCR1_CAEEL	P98080	UCR1_CAEEL	ucr-1	471	40.3	Caenorhabditis elegans OX=6239	3:Protein inferred from homology	Cytochrome b-c1 complex subunit 1, mitochondrial	1	0.999	15	48	48	48	33	15	33	15	33	15	557579	297983	557579	297983	557579	297983
sp|Q02331|PLPL7_CAEEL	Q02331	PLPL7_CAEEL	ZK370.4	1353	1.7	Caenorhabditis elegans OX=6239	3:Protein inferred from homology	Patatin-like phospholipase domain-containing protein ZK370.4	1	0.999	2	3	3	3	3	0	3	0	3	0	36731.5	0	36731.5	0	36731.5	0
sp|Q02335|TOM70_CAEEL	Q02335	TOM70_CAEEL	tomm-70	569	12	Caenorhabditis elegans OX=6239	2:Experimental evidence at transcript level	Mitochondrial import receptor subunit tomm-70	1	0.999	4	5	5	5	5	0	5	0	5	0	70176.9	0	70176.9	0	70176.9	0
sp|Q03577|SYDC_CAEEL	Q03577	SYDC_CAEEL	dars-1	531	21.5	Caenorhabditis elegans OX=6239	3:Protein inferred from homology	Aspartate--tRNA ligase, cytoplasmic	1	0.999	8	14	14	14	9	5	9	5	9	5	325833	80416.7	325833	80416.7	325833	80416.7
sp|Q04833|LRP_CAEEL	Q04833	LRP_CAEEL	lrp-1	4753	1.6	Caenorhabditis elegans OX=6239	1:Experimental evidence at protein level	Low-density lipoprotein receptor-related protein	1	0.999	4	6	6	6	6	0	6	0	6	0	44692.5	0	44692.5	0	44692.5	0
sp|Q04908|PSMD3_CAEEL	Q04908	PSMD3_CAEEL	rpn-3	504	42.3	Caenorhabditis elegans OX=6239	1:Experimental evidence at protein level	26S proteasome non-ATPase regulatory subunit 3	1	0.999	14	28	28	28	22	6	22	6	22	6	125317	102077	125317	102077	125317	102077
sp|Q05036|HS110_CAEEL	Q05036	HS110_CAEEL	hsp-110	776	30.5	Caenorhabditis elegans OX=6239	3:Protein inferred from homology	Heat shock protein 110	1	0.999	15	27	27	27	23	4	23	4	23	4	125959	157787	125959	157787	125959	157787
sp|Q06561|UNC52_CAEEL	Q06561	UNC52_CAEEL	unc-52	3375	8.1	Caenorhabditis elegans OX=6239	1:Experimental evidence at protein level	Basement membrane proteoglycan	1	0.999	17	30	30	30	19	11	19	11	19	11	139202	223640	139202	223640	139202	223640
sp|Q07085|EST2_CAEEL	Q07085	EST2_CAEEL	F13H6.3	554	7	Caenorhabditis elegans OX=6239	3:Protein inferred from homology	Esterase CM06B1	1	0.999	3	3	3	3	3	0	3	0	3	0	62321.9	0	62321.9	0	62321.9	0
sp|Q07749|ADF2_CAEEL	Q07749	ADF2_CAEEL	unc-60	152	14.5	Caenorhabditis elegans OX=6239	1:Experimental evidence at protein level	Actin-depolymerizing factor 2, isoform c	1	0.999	2	2	2	2	2	0	2	0	2	0	70237.6	0	70237.6	0	70237.6	0
sp|Q07750|ADF1_CAEEL	Q07750	ADF1_CAEEL	unc-60	212	19.8	Caenorhabditis elegans OX=6239	1:Experimental evidence at protein level	Actin-depolymerizing factor 1, isoforms a/b	1	0.999	3	11	11	11	7	4	7	4	7	4	163375	140964	163375	140964	163375	140964
sp|Q09165|DIG1_CAEEL	Q09165	DIG1_CAEEL	dig-1	13100	0.5	Caenorhabditis elegans OX=6239	1:Experimental evidence at protein level	Mesocentin	1	0.999	4	7	7	7	6	1	6	1	6	1	92871.9	28039.5	92871.9	28039.5	92871.9	28039.5
sp|Q09201|SFXN1_CAEEL	Q09201	SFXN1_CAEEL	sfxn-1.1	329	10	Caenorhabditis elegans OX=6239	3:Protein inferred from homology	Sideroflexin-1.1	1	0.999	2	2	2	2	2	0	2	0	2	0	28541.5	0	28541.5	0	28541.5	0
sp|Q09216|ERP1A_CAEEL	Q09216	ERP1A_CAEEL	B0495.7	895	7.7	Caenorhabditis elegans OX=6239	1:Experimental evidence at protein level	Putative endoplasmic reticulum metallopeptidase 1-A	1	0.999	5	8	8	8	7	1	7	1	7	1	61589.5	25628.6	61589.5	25628.6	61589.5	25628.6
sp|Q09221|CPNA2_CAEEL	Q09221	CPNA2_CAEEL	cpna-2	7705	0.8	Caenorhabditis elegans OX=6239	2:Experimental evidence at transcript level	Copine family protein 2	1	0.9988	3	3	3	3	3	0	3	0	3	0	53524.7	0	53524.7	0	53524.7	0
sp|Q09236|COPD_CAEEL	Q09236	COPD_CAEEL	copd-1	515	10.7	Caenorhabditis elegans OX=6239	3:Protein inferred from homology	Probable coatomer subunit delta	1	0.999	4	11	11	11	6	5	6	5	6	5	134640	129663	134640	129663	134640	129663
sp|Q09237|GYF1_CAEEL	Q09237	GYF1_CAEEL	gyf-1	1106	8.8	Caenorhabditis elegans OX=6239	4:Protein predicted	GYF domain-containing protein gyf-1	1	0.999	6	8	8	8	7	1	7	1	7	1	109207	18860.5	109207	18860.5	109207	18860.5
sp|Q09289|ADRM1_CAEEL	Q09289	ADRM1_CAEEL	rpn-13	374	17.9	Caenorhabditis elegans OX=6239	1:Experimental evidence at protein level	Proteasomal ubiquitin receptor ADRM1 homolog	1	0.999	4	8	8	8	8	0	8	0	8	0	82169.1	0	82169.1	0	82169.1	0
sp|Q09349|UBE4_CAEEL	Q09349	UBE4_CAEEL	ufd-2	984	4.8	Caenorhabditis elegans OX=6239	1:Experimental evidence at protein level	Ubiquitin conjugation factor E4 ufd-2	1	0.999	3	4	4	4	4	0	4	0	4	0	26599.7	0	26599.7	0	26599.7	0
sp|Q09359|YS11_CAEEL	Q09359	YS11_CAEEL	ZK1307.1	279	24.7	Caenorhabditis elegans OX=6239	4:Protein predicted	Uncharacterized protein ZK1307.1	1	0.999	6	9	9	9	6	3	6	3	6	3	110823	74235.9	110823	74235.9	110823	74235.9
sp|Q09389|YR43_CAEEL	Q09389	YR43_CAEEL	F47D12.3	140	16.4	Caenorhabditis elegans OX=6239	4:Protein predicted	Uncharacterized protein F47D12.3	1	0.999	2	3	3	3	2	1	2	1	2	1	52085.6	27299.1	52085.6	27299.1	52085.6	27299.1
sp|Q09422|PGAM5_CAEEL	Q09422	PGAM5_CAEEL	pgam-5	284	18.7	Caenorhabditis elegans OX=6239	1:Experimental evidence at protein level	Serine/threonine-protein phosphatase Pgam5, mitochondrial	1	0.9987	4	6	6	6	6	0	6	0	6	0	99933.5	0	99933.5	0	99933.5	0
sp|Q09444|UBH4_CAEEL	Q09444	UBH4_CAEEL	ubh-4	321	21.8	Caenorhabditis elegans OX=6239	1:Experimental evidence at protein level	Ubiquitin carboxyl-terminal hydrolase ubh-4	1	0.999	4	6	6	6	4	2	4	2	4	2	71286.6	74081.1	71286.6	74081.1	71286.6	74081.1
sp|Q09474|T23O_CAEEL	Q09474	T23O_CAEEL	tdo-2	403	11.9	Caenorhabditis elegans OX=6239	1:Experimental evidence at protein level	Tryptophan 2,3-dioxygenase	1	0.999	4	5	5	5	4	1	4	1	4	1	67498.6	55570.7	67498.6	55570.7	67498.6	55570.7
sp|Q09475|YP93_CAEEL	Q09475	YP93_CAEEL	C28H8.3	1714	11.3	Caenorhabditis elegans OX=6239	3:Protein inferred from homology	Uncharacterized helicase C28H8.3	1	0.999	14	19	19	19	14	5	14	5	14	5	74326.2	106442	74326.2	106442	74326.2	106442
sp|Q09501|IFP1_CAEEL	Q09501	IFP1_CAEEL	ifp-1	776	9.1	Caenorhabditis elegans OX=6239	3:Protein inferred from homology	Intermediate filament protein ifp-1	1	0.999	2	4	4	4	4	0	4	0	4	0	35481.3	0	35481.3	0	35481.3	0
sp|Q09508|SDHA_CAEEL	Q09508	SDHA_CAEEL	sdha-1	646	25.2	Caenorhabditis elegans OX=6239	2:Experimental evidence at transcript level	Succinate dehydrogenase [ubiquinone] flavoprotein subunit, mitochondrial	1	0.999	11	28	28	28	16	12	16	12	16	12	129365	103757	129365	103757	129365	103757
sp|Q09509|FOLC_CAEEL	Q09509	FOLC_CAEEL	F25B5.6	510	6.7	Caenorhabditis elegans OX=6239	3:Protein inferred from homology	Putative folylpolyglutamate synthase	1	0.999	2	4	4	4	3	1	3	1	3	1	37130.4	23181	37130.4	23181	37130.4	23181
sp|Q09510|MLRH_CAEEL	Q09510	MLRH_CAEEL	mlc-4	172	23.3	Caenorhabditis elegans OX=6239	1:Experimental evidence at protein level	Myosin regulatory light chain	1	0.999	3	7	7	7	5	2	5	2	5	2	44403.3	37981.1	44403.3	37981.1	44403.3	37981.1
sp|Q09511|RSP4_CAEEL	Q09511	RSP4_CAEEL	rsp-4	196	13.8	Caenorhabditis elegans OX=6239	3:Protein inferred from homology	Probable splicing factor, arginine/serine-rich 4	1	0.999	3	12	12	12	4	8	4	8	4	8	225387	253458	225387	253458	225387	253458
sp|Q09530|MOG5_CAEEL	Q09530	MOG5_CAEEL	mog-5	1200	5.7	Caenorhabditis elegans OX=6239	1:Experimental evidence at protein level	Probable pre-mRNA-splicing factor ATP-dependent RNA helicase mog-5	1	0.999	4	5	5	8	2	3	2	3	3	5	30994.7	71342.6	30994.7	71342.6	50228.8	117420
sp|Q09531|YQP4_CAEEL	Q09531	YQP4_CAEEL	F07F6.4	529	17.2	Caenorhabditis elegans OX=6239	4:Protein predicted	Uncharacterized protein F07F6.4	1	0.999	7	15	15	15	7	8	7	8	7	8	80381.3	119635	80381.3	119635	80381.3	119635
sp|Q09533|RL10_CAEEL	Q09533	RL10_CAEEL	rpl-10	214	24.8	Caenorhabditis elegans OX=6239	3:Protein inferred from homology	60S ribosomal protein L10	1	0.999	5	15	15	15	11	4	11	4	11	4	523721	113069	523721	113069	523721	113069
sp|Q09541|TPP2_CAEEL	Q09541	TPP2_CAEEL	tpp-2	1374	5.9	Caenorhabditis elegans OX=6239	2:Experimental evidence at transcript level	Tripeptidyl-peptidase 2	1	0.999	4	6	6	6	4	2	4	2	4	2	72423.8	29625.5	72423.8	29625.5	72423.8	29625.5
sp|Q09543|2AAA_CAEEL	Q09543	2AAA_CAEEL	paa-1	590	24.7	Caenorhabditis elegans OX=6239	1:Experimental evidence at protein level	Probable serine/threonine-protein phosphatase PP2A regulatory subunit	1	0.999	10	22	22	22	17	5	17	5	17	5	189524	120580	189524	120580	189524	120580
sp|Q09545|SDHB_CAEEL	Q09545	SDHB_CAEEL	sdhb-1	298	33.6	Caenorhabditis elegans OX=6239	2:Experimental evidence at transcript level	Succinate dehydrogenase [ubiquinone] iron-sulfur subunit, mitochondrial	1	0.999	6	16	16	16	11	5	11	5	11	5	273005	156446	273005	156446	273005	156446
sp|Q09580|GUAA_CAEEL	Q09580	GUAA_CAEEL	gmps-1	745	9.1	Caenorhabditis elegans OX=6239	3:Protein inferred from homology	Probable GMP synthase [glutamine-hydrolyzing]	1	0.999	5	6	6	6	5	1	5	1	5	1	76042.5	34257.3	76042.5	34257.3	76042.5	34257.3
sp|Q09581|LEC3_CAEEL	Q09581	LEC3_CAEEL	lec-3	297	30.3	Caenorhabditis elegans OX=6239	2:Experimental evidence at transcript level	32 kDa beta-galactoside-binding lectin lec-3	1	0.999	7	22	22	22	15	7	15	7	15	7	132177	198765	132177	198765	132177	198765
sp|Q09582|METH_CAEEL	Q09582	METH_CAEEL	metr-1	1249	2.4	Caenorhabditis elegans OX=6239	3:Protein inferred from homology	Probable methionine synthase	1	0.999	2	5	5	5	2	3	2	3	2	3	30207.4	19195.1	30207.4	19195.1	30207.4	19195.1
sp|Q09583|PSA3_CAEEL	Q09583	PSA3_CAEEL	pas-7	250	18.4	Caenorhabditis elegans OX=6239	1:Experimental evidence at protein level	Proteasome subunit alpha type-3	1	0.999	3	10	10	10	6	4	6	4	6	4	149765	92666.6	149765	92666.6	149765	92666.6
sp|Q09607|GST36_CAEEL	Q09607	GST36_CAEEL	gst-36	210	36.7	Caenorhabditis elegans OX=6239	3:Protein inferred from homology	Probable glutathione S-transferase gst-36	1	0.999	6	16	16	16	11	5	11	5	11	5	141461	139286	141461	139286	141461	139286
sp|Q09622|PUF12_CAEEL	Q09622	PUF12_CAEEL	puf-12	766	7.7	Caenorhabditis elegans OX=6239	4:Protein predicted	Pumilio domain-containing protein 12	1	0.999	4	6	6	6	6	0	6	0	6	0	62913.2	0	62913.2	0	62913.2	0
sp|Q09652|GSTK1_CAEEL	Q09652	GSTK1_CAEEL	gstk-1	226	16.8	Caenorhabditis elegans OX=6239	3:Protein inferred from homology	Glutathione S-transferase kappa 1	1	0.999	3	6	6	6	5	1	5	1	5	1	57066	21622	57066	21622	57066	21622
sp|Q09936|YSE2_CAEEL	Q09936	YSE2_CAEEL	C53C9.2	397	19.1	Caenorhabditis elegans OX=6239	3:Protein inferred from homology	Uncharacterized protein C53C9.2	1	0.999	5	9	9	9	8	1	8	1	8	1	81494.6	37309.7	81494.6	37309.7	81494.6	37309.7
sp|Q09996|SYLC_CAEEL	Q09996	SYLC_CAEEL	lars-1	1186	12.7	Caenorhabditis elegans OX=6239	3:Protein inferred from homology	Leucine--tRNA ligase	1	0.999	11	29	29	29	21	8	21	8	21	8	96345.7	123020	96345.7	123020	96345.7	123020
sp|Q10009|YSV3_CAEEL	Q10009	YSV3_CAEEL	T19C3.3	92	47.8	Caenorhabditis elegans OX=6239	4:Protein predicted	Uncharacterized protein T19C3.3	1	0.999	3	5	5	5	1	4	1	4	1	4	19272.8	122787	19272.8	122787	19272.8	122787
sp|Q10013|SMD1_CAEEL	Q10013	SMD1_CAEEL	snr-3	126	19	Caenorhabditis elegans OX=6239	3:Protein inferred from homology	Probable small nuclear ribonucleoprotein Sm D1	1	0.999	2	4	4	4	4	0	4	0	4	0	44837.7	0	44837.7	0	44837.7	0
sp|Q10032|YQ93_CAEEL	Q10032	YQ93_CAEEL	C27D6.3	118	29.7	Caenorhabditis elegans OX=6239	4:Protein predicted	Uncharacterized protein C27D6.3	1	0.999	2	6	6	6	3	3	3	3	3	3	30395.4	41431.1	30395.4	41431.1	30395.4	41431.1
sp|Q10039|GARS_CAEEL	Q10039	GARS_CAEEL	gars-1	742	12.4	Caenorhabditis elegans OX=6239	1:Experimental evidence at protein level	Glycine--tRNA ligase	1	0.999	7	8	8	8	7	1	7	1	7	1	70234.9	29789.9	70234.9	29789.9	70234.9	29789.9
sp|Q10051|PRP19_CAEEL	Q10051	PRP19_CAEEL	prp-19	492	27	Caenorhabditis elegans OX=6239	3:Protein inferred from homology	Pre-mRNA-processing factor 19	1	0.999	8	9	9	9	7	2	7	2	7	2	46767.6	44841.8	46767.6	44841.8	46767.6	44841.8
sp|Q10123|YSM3_CAEEL	Q10123	YSM3_CAEEL	F52C9.3	439	8.7	Caenorhabditis elegans OX=6239	4:Protein predicted	Uncharacterized protein F52C9.3	1	0.999	3	5	5	5	4	1	4	1	4	1	44340.1	14001.5	44340.1	14001.5	44340.1	14001.5
sp|Q10454|KARG1_CAEEL	Q10454	KARG1_CAEEL	F46H5.3	396	26	Caenorhabditis elegans OX=6239	3:Protein inferred from homology	Probable arginine kinase F46H5.3	1	0.999	7	46	46	46	26	20	26	20	26	20	1.22811e+06	1.318e+06	1.22811e+06	1.318e+06	1.22811e+06	1.318e+06
sp|Q10576|P4HA1_CAEEL	Q10576	P4HA1_CAEEL	dpy-18	559	19.5	Caenorhabditis elegans OX=6239	1:Experimental evidence at protein level	Prolyl 4-hydroxylase subunit alpha-1	1	0.999	9	23	23	23	22	1	22	1	22	1	82173.2	49044.3	82173.2	49044.3	82173.2	49044.3
sp|Q10578|RPB2_CAEEL	Q10578	RPB2_CAEEL	rpb-2	1193	2.8	Caenorhabditis elegans OX=6239	2:Experimental evidence at transcript level	DNA-directed RNA polymerase II subunit RPB2	1	0.999	3	4	4	4	3	1	3	1	3	1	33791.9	13020.9	33791.9	13020.9	33791.9	13020.9
sp|Q10657|TPIS_CAEEL	Q10657	TPIS_CAEEL	tpi-1	247	41.3	Caenorhabditis elegans OX=6239	1:Experimental evidence at protein level	Triosephosphate isomerase	1	0.999	7	18	18	18	13	5	13	5	13	5	224959	173482	224959	173482	224959	173482
sp|Q10663|GCP_CAEEL	Q10663	GCP_CAEEL	icl-1	968	34.6	Caenorhabditis elegans OX=6239	1:Experimental evidence at protein level	Bifunctional glyoxylate cycle protein	1	0.999	24	57	57	57	40	17	40	17	40	17	243267	217535	243267	217535	243267	217535
sp|Q10901|EAA1_CAEEL	Q10901	EAA1_CAEEL	glt-1	503	10.1	Caenorhabditis elegans OX=6239	1:Experimental evidence at protein level	Excitatory amino acid transporter	1	0.999	3	9	9	9	9	0	9	0	9	0	71822.8	0	71822.8	0	71822.8	0
sp|Q10918|YT15_CAEEL	Q10918	YT15_CAEEL	B0252.5	209	17.7	Caenorhabditis elegans OX=6239	4:Protein predicted	Uncharacterized protein B0252.5	1	0.999	3	4	4	4	3	1	3	1	3	1	117040	589213	117040	589213	117040	589213
sp|Q10943|ARF12_CAEEL	Q10943	ARF12_CAEEL	arf-1.2	181	46.4	Caenorhabditis elegans OX=6239	2:Experimental evidence at transcript level	ADP-ribosylation factor 1-like 2	1	0.999	6	19	19	19	11	8	11	8	11	8	201860	179466	201860	179466	201860	179466
sp|Q11067|PDIA6_CAEEL	Q11067	PDIA6_CAEEL	pdi-6	440	36.6	Caenorhabditis elegans OX=6239	3:Protein inferred from homology	Protein disulfide-isomerase A6 homolog	1	0.999	12	31	31	31	17	14	17	14	17	14	319698	353191	319698	353191	319698	353191
sp|Q11117|LMP1_CAEEL	Q11117	LMP1_CAEEL	lmp-1	237	12.2	Caenorhabditis elegans OX=6239	2:Experimental evidence at transcript level	LAMP family protein lmp-1	1	0.999	2	3	3	3	3	0	3	0	3	0	23844.7	0	23844.7	0	23844.7	0
sp|Q11176|WDR1_CAEEL	Q11176	WDR1_CAEEL	unc-78	611	6.2	Caenorhabditis elegans OX=6239	1:Experimental evidence at protein level	Actin-interacting protein 1	1	0.999	3	5	5	5	4	1	4	1	4	1	70298	32773.3	70298	32773.3	70298	32773.3
sp|Q11190|ETFD_CAEEL	Q11190	ETFD_CAEEL	let-721	597	21.8	Caenorhabditis elegans OX=6239	3:Protein inferred from homology	Electron transfer flavoprotein-ubiquinone oxidoreductase, mitochondrial	1	0.999	8	12	12	12	10	2	10	2	10	2	102116	45654.2	102116	45654.2	102116	45654.2
sp|Q11193|SOR3_CAEEL	Q11193	SOR3_CAEEL	sor-3	531	8.1	Caenorhabditis elegans OX=6239	2:Experimental evidence at transcript level	Sop-2-related protein 3	1	0.999	4	6	6	6	4	2	4	2	4	2	40107.4	67577.4	40107.4	67577.4	40107.4	67577.4
sp|Q17334|ADH1_CAEEL	Q17334	ADH1_CAEEL	sodh-1	349	7.4	Caenorhabditis elegans OX=6239	2:Experimental evidence at transcript level	Alcohol dehydrogenase 1	1	0.999	2	2	2	2	2	0	2	0	2	0	36509.9	0	36509.9	0	36509.9	0
sp|Q17335|ADHX_CAEEL	Q17335	ADHX_CAEEL	H24K24.3	384	8.9	Caenorhabditis elegans OX=6239	1:Experimental evidence at protein level	Alcohol dehydrogenase class-3	1	0.999	3	6	6	6	3	3	3	3	3	3	99368.3	65908.5	99368.3	65908.5	99368.3	65908.5
sp|Q17345|CNOT7_CAEEL	Q17345	CNOT7_CAEEL	ccf-1	310	11.9	Caenorhabditis elegans OX=6239	2:Experimental evidence at transcript level	CCR4-NOT transcription complex subunit 7	1	0.999	2	2	2	2	2	0	2	0	2	0	19992.9	0	19992.9	0	19992.9	0
sp|Q17348|SMD3_CAEEL	Q17348	SMD3_CAEEL	snr-1	136	14	Caenorhabditis elegans OX=6239	2:Experimental evidence at transcript level	Small nuclear ribonucleoprotein Sm D3	1	0.999	2	8	8	8	4	4	4	4	4	4	105652	65569	105652	65569	105652	65569
sp|Q17361|UBP14_CAEEL	Q17361	UBP14_CAEEL	usp-14	489	5.5	Caenorhabditis elegans OX=6239	2:Experimental evidence at transcript level	Ubiquitin carboxyl-terminal hydrolase 14	1	0.999	2	5	5	5	4	1	4	1	4	1	39709.8	31955	39709.8	31955	39709.8	31955
sp|Q17389|CUL1_CAEEL	Q17389	CUL1_CAEEL	cul-1	780	6.2	Caenorhabditis elegans OX=6239	1:Experimental evidence at protein level	Cullin-1	1	0.9988	4	5	5	5	4	1	4	1	4	1	28631.6	15392.6	28631.6	15392.6	28631.6	15392.6
sp|Q17405|YQ02_CAEEL	Q17405	YQ02_CAEEL	AC3.5	1090	21.3	Caenorhabditis elegans OX=6239	1:Experimental evidence at protein level	Aminopeptidase-like protein AC3.5	1	0.999	12	23	23	23	17	6	17	6	17	6	141692	134753	141692	134753	141692	134753
sp|Q17433|DNJ2_CAEEL	Q17433	DNJ2_CAEEL	dnj-2	337	8.3	Caenorhabditis elegans OX=6239	1:Experimental evidence at protein level	DnaJ homolog dnj-2	1	0.999	2	4	4	4	2	2	2	2	2	2	34199.7	17313.8	34199.7	17313.8	34199.7	17313.8
sp|Q17438|DNJ1_CAEEL	Q17438	DNJ1_CAEEL	dnj-1	401	7	Caenorhabditis elegans OX=6239	1:Experimental evidence at protein level	DnaJ homolog subfamily B member 1	1	0.999	2	5	5	5	5	0	5	0	5	0	26956.5	0	26956.5	0	26956.5	0
sp|Q17688|ER442_CAEEL	Q17688	ER442_CAEEL	erp-44.2	413	10.9	Caenorhabditis elegans OX=6239	1:Experimental evidence at protein level	Endoplasmic reticulum resident protein 44.2	1	0.999	3	3	3	3	3	0	3	0	3	0	57834.6	0	57834.6	0	57834.6	0
sp|Q17761|6PGD_CAEEL	Q17761	6PGD_CAEEL	T25B9.9	484	18.8	Caenorhabditis elegans OX=6239	3:Protein inferred from homology	6-phosphogluconate dehydrogenase, decarboxylating	1	0.999	7	11	11	11	9	2	9	2	9	2	142126	68486.8	142126	68486.8	142126	68486.8
sp|Q17770|PDI2_CAEEL	Q17770	PDI2_CAEEL	pdi-2	493	43	Caenorhabditis elegans OX=6239	1:Experimental evidence at protein level	Protein disulfide-isomerase 2	1	0.999	16	48	48	48	32	16	32	16	32	16	410272	700398	410272	700398	410272	700398
sp|Q17819|ORN_CAEEL	Q17819	ORN_CAEEL	C08B6.8	193	26.4	Caenorhabditis elegans OX=6239	3:Protein inferred from homology	Probable oligoribonuclease	1	0.999	4	10	10	10	5	5	5	5	5	5	54626.5	110218	54626.5	110218	54626.5	110218
sp|Q17967|PDI1_CAEEL	Q17967	PDI1_CAEEL	pdi-1	485	52.6	Caenorhabditis elegans OX=6239	3:Protein inferred from homology	Protein disulfide-isomerase 1	1	0.999	19	48	48	48	29	19	29	19	29	19	363410	394719	363410	394719	363410	394719
sp|Q18026|KYNU_CAEEL	Q18026	KYNU_CAEEL	flu-2	478	24.3	Caenorhabditis elegans OX=6239	2:Experimental evidence at transcript level	Kynureninase	1	0.999	8	16	16	16	10	6	10	6	10	6	119845	43336.9	119845	43336.9	119845	43336.9
sp|Q18040|OAT_CAEEL	Q18040	OAT_CAEEL	oatr-1	422	32.9	Caenorhabditis elegans OX=6239	3:Protein inferred from homology	Probable ornithine aminotransferase, mitochondrial	1	0.999	9	29	29	29	21	8	21	8	21	8	247452	199279	247452	199279	247452	199279
sp|Q18066|DIM_CAEEL	Q18066	DIM_CAEEL	dim-1	640	25.2	Caenorhabditis elegans OX=6239	1:Experimental evidence at protein level	Disorganized muscle protein 1	1	0.999	14	57	57	57	30	27	30	27	30	27	791731	937932	791731	937932	791731	937932
sp|Q18090|TOM40_CAEEL	Q18090	TOM40_CAEEL	tomm-40	301	20.6	Caenorhabditis elegans OX=6239	2:Experimental evidence at transcript level	Mitochondrial import receptor subunit TOM40 homolog	1	0.999	4	8	8	8	6	2	6	2	6	2	126883	85542.6	126883	85542.6	126883	85542.6
sp|Q18115|PSMD1_CAEEL	Q18115	PSMD1_CAEEL	rpn-2	965	15.6	Caenorhabditis elegans OX=6239	3:Protein inferred from homology	26S proteasome non-ATPase regulatory subunit 1	1	0.999	10	20	20	20	11	9	11	9	11	9	83651.8	122118	83651.8	122118	83651.8	122118
sp|Q18120|TWK18_CAEEL	Q18120	TWK18_CAEEL	twk-18	461	10.8	Caenorhabditis elegans OX=6239	1:Experimental evidence at protein level	TWiK family of potassium channels protein 18	1	0.999	3	8	8	8	6	2	6	2	6	2	64743.7	53555.1	64743.7	53555.1	64743.7	53555.1
sp|Q18164|DPYD_CAEEL	Q18164	DPYD_CAEEL	dpyd-1	1059	21.9	Caenorhabditis elegans OX=6239	3:Protein inferred from homology	Dihydropyrimidine dehydrogenase [NADP(+)]	1	0.999	12	26	26	26	21	5	21	5	21	5	163402	83769.9	163402	83769.9	163402	83769.9
sp|Q18211|RCC1_CAEEL	Q18211	RCC1_CAEEL	ran-3	569	19.3	Caenorhabditis elegans OX=6239	4:Protein predicted	Regulator of chromosome condensation	1	0.999	6	14	14	14	12	2	12	2	12	2	74027	150283	74027	150283	74027	150283
sp|Q18212|DX39B_CAEEL	Q18212	DX39B_CAEEL	hel-1	425	20	Caenorhabditis elegans OX=6239	2:Experimental evidence at transcript level	Spliceosome RNA helicase DDX39B homolog	1	0.999	6	9	9	9	5	4	5	4	5	4	79006.1	70543.6	79006.1	70543.6	79006.1	70543.6
sp|Q18317|CPB2_CAEEL	Q18317	CPB2_CAEEL	cpb-2	570	7.9	Caenorhabditis elegans OX=6239	2:Experimental evidence at transcript level	Cytoplasmic polyadenylation element-binding protein 2	1	0.999	3	6	6	6	3	3	3	3	3	3	89165.5	79579.8	89165.5	79579.8	89165.5	79579.8
sp|Q18359|NDUA5_CAEEL	Q18359	NDUA5_CAEEL	C33A12.1	150	24.7	Caenorhabditis elegans OX=6239	3:Protein inferred from homology	Probable NADH dehydrogenase [ubiquinone] 1 alpha subcomplex subunit 5	1	0.999	3	6	6	6	4	2	4	2	4	2	41893.6	84212.4	41893.6	84212.4	41893.6	84212.4
sp|Q18409|RSP6_CAEEL	Q18409	RSP6_CAEEL	rsp-6	179	23.5	Caenorhabditis elegans OX=6239	3:Protein inferred from homology	Probable splicing factor, arginine/serine-rich 6	1	0.999	3	30	30	30	17	13	17	13	17	13	688014	512713	688014	512713	688014	512713
sp|Q18486|COQ8_CAEEL	Q18486	COQ8_CAEEL	coq-8	755	11.5	Caenorhabditis elegans OX=6239	3:Protein inferred from homology	Atypical kinase coq-8, mitochondrial	1	0.999	6	18	18	18	12	6	12	6	12	6	70419.6	94055	70419.6	94055	70419.6	94055
sp|Q18610|ABDH3_CAEEL	Q18610	ABDH3_CAEEL	abhd-3.2	375	6.7	Caenorhabditis elegans OX=6239	3:Protein inferred from homology	Protein abhd-3.2	1	0.999	2	7	7	7	5	2	5	2	5	2	41845.1	26749.2	41845.1	26749.2	41845.1	26749.2
sp|Q18678|SYSC_CAEEL	Q18678	SYSC_CAEEL	sars-1	487	23.8	Caenorhabditis elegans OX=6239	3:Protein inferred from homology	Probable serine--tRNA ligase, cytoplasmic	1	0.999	7	13	13	13	9	4	9	4	9	4	175894	268197	175894	268197	175894	268197
sp|Q18685|UN112_CAEEL	Q18685	UN112_CAEEL	unc-112	720	21.7	Caenorhabditis elegans OX=6239	1:Experimental evidence at protein level	Protein unc-112	1	0.999	12	29	29	29	24	5	24	5	24	5	199037	127693	199037	127693	199037	127693
sp|Q18688|HSP90_CAEEL	Q18688	HSP90_CAEEL	daf-21	702	37.5	Caenorhabditis elegans OX=6239	1:Experimental evidence at protein level	Heat shock protein 90	1	0.999	28	104	100	104	61	43	59	41	61	43	458220	638387	458220	638387	458220	638387
sp|Q18787|PRS7_CAEEL	Q18787	PRS7_CAEEL	rpt-1	435	36.1	Caenorhabditis elegans OX=6239	1:Experimental evidence at protein level	26S proteasome regulatory subunit 7	1	0.999	11	33	33	33	16	17	16	17	16	17	180896	192168	180896	192168	180896	192168
sp|Q18803|ATPL2_CAEEL	Q18803	ATPL2_CAEEL	asg-2	131	36.6	Caenorhabditis elegans OX=6239	3:Protein inferred from homology	Probable ATP synthase subunit g 2, mitochondrial	1	0.999	3	8	8	8	4	4	4	4	4	4	145609	253952	145609	253952	145609	253952
sp|Q18823|LAM2_CAEEL	Q18823	LAM2_CAEEL	lam-2	1633	12.8	Caenorhabditis elegans OX=6239	1:Experimental evidence at protein level	Laminin-like protein lam-2	1	0.999	10	16	16	16	14	2	14	2	14	2	112771	26458.3	112771	26458.3	112771	26458.3
sp|Q18846|KS6A2_CAEEL	Q18846	KS6A2_CAEEL	rskn-2	772	4.7	Caenorhabditis elegans OX=6239	3:Protein inferred from homology	Putative ribosomal protein S6 kinase alpha-2	1	0.999	3	8	8	8	4	4	4	4	4	4	62404	62159.4	62404	62159.4	62404	62159.4
sp|Q18864|SURF4_CAEEL	Q18864	SURF4_CAEEL	sft-4	277	13.4	Caenorhabditis elegans OX=6239	2:Experimental evidence at transcript level	Surfeit locus protein 4 homolog	1	0.999	4	11	11	11	4	7	4	7	4	7	57626.9	241668	57626.9	241668	57626.9	241668
sp|Q18885|BTF3_CAEEL	Q18885	BTF3_CAEEL	icd-1	161	61.5	Caenorhabditis elegans OX=6239	1:Experimental evidence at protein level	Transcription factor BTF3 homolog	1	0.999	8	55	55	55	39	16	39	16	39	16	1153341	1.56914e+06	1153341	1.56914e+06	1153341	1.56914e+06
sp|Q18905|CGP1_CAEEL	Q18905	CGP1_CAEEL	cgp-1	613	7.7	Caenorhabditis elegans OX=6239	2:Experimental evidence at transcript level	GTP-binding protein cgp-1	1	0.9945	3	3	3	3	3	0	3	0	3	0	40772.9	0	40772.9	0	40772.9	0
sp|Q18967|EIF3F_CAEEL	Q18967	EIF3F_CAEEL	eif-3.F	294	9.5	Caenorhabditis elegans OX=6239	3:Protein inferred from homology	Eukaryotic translation initiation factor 3 subunit F	1	0.999	2	3	3	3	3	0	3	0	3	0	22592.2	0	22592.2	0	22592.2	0
sp|Q18990|PYR1_CAEEL	Q18990	PYR1_CAEEL	pyr-1	2198	4.1	Caenorhabditis elegans OX=6239	1:Experimental evidence at protein level	CAD protein	1	0.999	6	13	13	13	9	4	9	4	9	4	45436.1	79149.3	45436.1	79149.3	45436.1	79149.3
sp|Q19020|DYHC_CAEEL	Q19020	DYHC_CAEEL	dhc-1	4568	10.8	Caenorhabditis elegans OX=6239	1:Experimental evidence at protein level	Dynein heavy chain, cytoplasmic	1	0.999	36	64	64	64	45	19	45	19	45	19	221840	86446.6	221840	86446.6	221840	86446.6
sp|Q19087|DNPEP_CAEEL	Q19087	DNPEP_CAEEL	dnpp-1	470	24	Caenorhabditis elegans OX=6239	1:Experimental evidence at protein level	Aspartyl aminopeptidase	1	0.999	7	13	13	13	12	1	12	1	12	1	108848	27739.7	108848	27739.7	108848	27739.7
sp|Q19202|APY1_CAEEL	Q19202	APY1_CAEEL	apy-1	355	18.3	Caenorhabditis elegans OX=6239	1:Experimental evidence at protein level	Apyrase apy-1	1	0.999	4	7	7	7	7	0	7	0	7	0	131363	0	131363	0	131363	0
sp|Q19203|UNC98_CAEEL	Q19203	UNC98_CAEEL	unc-98	310	12.3	Caenorhabditis elegans OX=6239	1:Experimental evidence at protein level	Zinc finger protein unc-98	1	0.999	2	3	3	3	3	0	3	0	3	0	35775.4	0	35775.4	0	35775.4	0
sp|Q19264|DEOC_CAEEL	Q19264	DEOC_CAEEL	F09E5.3	303	39.3	Caenorhabditis elegans OX=6239	3:Protein inferred from homology	Putative deoxyribose-phosphate aldolase	1	0.999	9	19	19	19	14	5	14	5	14	5	108354	129216	108354	129216	108354	129216
sp|Q19286|IFB2_CAEEL	Q19286	IFB2_CAEEL	ifb-2	543	54.9	Caenorhabditis elegans OX=6239	1:Experimental evidence at protein level	Intermediate filament protein ifb-2	1	0.999	22	61	61	61	43	18	43	18	43	18	366939	220958	366939	220958	366939	220958
sp|Q19289|IFB1_CAEEL	Q19289	IFB1_CAEEL	ifb-1	589	24.1	Caenorhabditis elegans OX=6239	1:Experimental evidence at protein level	Intermediate filament protein ifb-1	1	0.999	12	32	32	32	20	12	20	12	20	12	356740	249771	356740	249771	356740	249771
sp|Q19338|MON2_CAEEL	Q19338	MON2_CAEEL	mon-2	1646	2.4	Caenorhabditis elegans OX=6239	3:Protein inferred from homology	Monensin-resistant homolog 2	1	0.999	3	5	5	5	5	0	5	0	5	0	27492	0	27492	0	27492	0
sp|Q19341|3HAO_CAEEL	Q19341	3HAO_CAEEL	haao-1	281	16.7	Caenorhabditis elegans OX=6239	3:Protein inferred from homology	3-hydroxyanthranilate 3,4-dioxygenase	1	0.999	3	7	7	7	4	3	4	3	4	3	60033.7	61196.3	60033.7	61196.3	60033.7	61196.3
sp|Q19420|IMPA1_CAEEL	Q19420	IMPA1_CAEEL	ttx-7	285	14.4	Caenorhabditis elegans OX=6239	1:Experimental evidence at protein level	Inositol monophosphatase ttx-7	1	0.999	3	3	3	3	3	0	3	0	3	0	50675.6	0	50675.6	0	50675.6	0
sp|Q19426|MOGS1_CAEEL	Q19426	MOGS1_CAEEL	mogs-1	796	3.5	Caenorhabditis elegans OX=6239	1:Experimental evidence at protein level	Mannosyl-oligosaccharide glucosidase	1	0.999	2	4	4	4	4	0	4	0	4	0	53304.9	0	53304.9	0	53304.9	0
sp|Q19555|SCC3_CAEEL	Q19555	SCC3_CAEEL	scc-3	1096	1.9	Caenorhabditis elegans OX=6239	1:Experimental evidence at protein level	Cohesin subunit scc-3	1	0.999	2	2	2	2	2	0	2	0	2	0	33319.9	0	33319.9	0	33319.9	0
sp|Q19584|UFD1_CAEEL	Q19584	UFD1_CAEEL	ufd-1	342	10.8	Caenorhabditis elegans OX=6239	1:Experimental evidence at protein level	Ubiquitin fusion degradation protein 1 homolog	1	0.999	2	4	4	4	2	2	2	2	2	2	41801.5	67221.3	41801.5	67221.3	41801.5	67221.3
sp|Q19626|VATB_CAEEL	Q19626	VATB_CAEEL	vha-12	491	29.9	Caenorhabditis elegans OX=6239	3:Protein inferred from homology	Probable V-type proton ATPase subunit B	1	0.999	10	74	74	74	44	30	44	30	44	30	1.19911e+06	879248	1.19911e+06	879248	1.19911e+06	879248
sp|Q19706|EIF3G_CAEEL	Q19706	EIF3G_CAEEL	eif-3.G	262	20.6	Caenorhabditis elegans OX=6239	3:Protein inferred from homology	Eukaryotic translation initiation factor 3 subunit G	1	0.999	6	13	13	13	6	7	6	7	6	7	44578.2	103298	44578.2	103298	44578.2	103298
sp|Q19713|SYFB_CAEEL	Q19713	SYFB_CAEEL	fars-3	591	13.4	Caenorhabditis elegans OX=6239	3:Protein inferred from homology	Phenylalanine--tRNA ligase beta subunit	1	0.999	6	11	11	11	8	3	8	3	8	3	70369.5	28594.2	70369.5	28594.2	70369.5	28594.2
sp|Q19722|SYNC_CAEEL	Q19722	SYNC_CAEEL	nars-1	545	8.6	Caenorhabditis elegans OX=6239	3:Protein inferred from homology	Asparagine--tRNA ligase, cytoplasmic	1	0.999	4	9	9	9	5	4	5	4	5	4	107267	140192	107267	140192	107267	140192
sp|Q19749|ODP2_CAEEL	Q19749	ODP2_CAEEL	dlat-1	507	29.2	Caenorhabditis elegans OX=6239	1:Experimental evidence at protein level	Dihydrolipoyllysine-residue acetyltransferase component of pyruvate dehydrogenase complex, mitochondrial	1	0.999	10	33	33	33	15	18	15	18	15	18	179491	335328	179491	335328	179491	335328
sp|Q19766|TOM20_CAEEL	Q19766	TOM20_CAEEL	tomm-20	188	21.3	Caenorhabditis elegans OX=6239	1:Experimental evidence at protein level	Mitochondrial import receptor subunit TOM20 homolog	1	0.999	3	4	4	4	3	1	3	1	3	1	45418.3	23063.9	45418.3	23063.9	45418.3	23063.9
sp|Q19775|PPM1A_CAEEL	Q19775	PPM1A_CAEEL	ppm-1.A	468	6.6	Caenorhabditis elegans OX=6239	1:Experimental evidence at protein level	Protein phosphatase ppm-1.A	1	0.999	2	7	7	7	5	2	5	2	5	2	45666.2	27710.1	45666.2	27710.1	45666.2	27710.1
sp|Q19825|SYRC_CAEEL	Q19825	SYRC_CAEEL	rars-1	713	26.2	Caenorhabditis elegans OX=6239	3:Protein inferred from homology	Probable arginine--tRNA ligase, cytoplasmic	1	0.999	15	33	33	33	25	8	25	8	25	8	99429.9	129828	99429.9	129828	99429.9	129828
sp|Q19842|PCCA_CAEEL	Q19842	PCCA_CAEEL	pcca-1	724	36.9	Caenorhabditis elegans OX=6239	1:Experimental evidence at protein level	Propionyl-CoA carboxylase alpha chain, mitochondrial	1	0.999	16	38	38	38	28	10	28	10	28	10	198282	196695	198282	196695	198282	196695
sp|Q19869|RL26_CAEEL	Q19869	RL26_CAEEL	rpl-26	142	15.5	Caenorhabditis elegans OX=6239	3:Protein inferred from homology	60S ribosomal protein L26	1	0.999	3	7	7	7	4	3	4	3	4	3	129815	124337	129815	124337	129815	124337
sp|Q19877|RS23_CAEEL	Q19877	RS23_CAEEL	rps-23	143	16.1	Caenorhabditis elegans OX=6239	3:Protein inferred from homology	40S ribosomal protein S23	1	0.999	2	9	9	9	5	4	5	4	5	4	272186	210476	272186	210476	272186	210476
sp|Q19905|UGDH_CAEEL	Q19905	UGDH_CAEEL	sqv-4	481	26.8	Caenorhabditis elegans OX=6239	1:Experimental evidence at protein level	UDP-glucose 6-dehydrogenase	1	0.999	9	16	16	16	11	5	11	5	11	5	68823	60210.3	68823	60210.3	68823	60210.3
sp|Q19967|EMO1_CAEEL	Q19967	EMO1_CAEEL	sec-61.G	68	36.8	Caenorhabditis elegans OX=6239	2:Experimental evidence at transcript level	Protein transport protein Sec61 subunit gamma	1	0.999	2	14	14	14	10	4	10	4	10	4	428645	231359	428645	231359	428645	231359
sp|Q20025|PROF2_CAEEL	Q20025	PROF2_CAEEL	pfn-2	131	27.5	Caenorhabditis elegans OX=6239	2:Experimental evidence at transcript level	Profilin-2	1	0.999	2	2	2	2	2	0	2	0	2	0	28642.1	0	28642.1	0	28642.1	0
sp|Q20065|P4HA2_CAEEL	Q20065	P4HA2_CAEEL	phy-2	539	14.1	Caenorhabditis elegans OX=6239	1:Experimental evidence at protein level	Prolyl 4-hydroxylase subunit alpha-2	1	0.999	6	9	9	9	9	0	9	0	9	0	50092.7	0	50092.7	0	50092.7	0
sp|Q20069|NPRL3_CAEEL	Q20069	NPRL3_CAEEL	nprl-3	511	7.4	Caenorhabditis elegans OX=6239	3:Protein inferred from homology	GATOR complex protein NPRL3	1	0.999	3	4	4	4	1	3	1	3	1	3	14387.3	71627.6	14387.3	71627.6	14387.3	71627.6
sp|Q20086|UGT58_CAEEL	Q20086	UGT58_CAEEL	ugt-58	533	11.3	Caenorhabditis elegans OX=6239	3:Protein inferred from homology	Putative UDP-glucuronosyltransferase ugt-58	1	0.999	5	7	7	7	7	0	7	0	7	0	63785.2	0	63785.2	0	63785.2	0
sp|Q20117|GSH1_CAEEL	Q20117	GSH1_CAEEL	gcs-1	654	19	Caenorhabditis elegans OX=6239	1:Experimental evidence at protein level	Glutamate--cysteine ligase	1	0.999	8	20	20	20	12	8	12	8	12	8	103457	118634	103457	118634	103457	118634
sp|Q20140|KAD1_CAEEL	Q20140	KAD1_CAEEL	F38B2.4	210	32.4	Caenorhabditis elegans OX=6239	2:Experimental evidence at transcript level	Adenylate kinase isoenzyme 1	1	0.999	4	10	10	10	5	5	5	5	5	5	121561	77613.6	121561	77613.6	121561	77613.6
sp|Q20157|MPU1_CAEEL	Q20157	MPU1_CAEEL	mpdu-1	242	9.1	Caenorhabditis elegans OX=6239	3:Protein inferred from homology	Mannose-P-dolichol utilization defect 1 protein homolog	1	0.999	1	3	3	3	3	0	3	0	3	0	18422.3	0	18422.3	0	18422.3	0
sp|Q20168|COPB2_CAEEL	Q20168	COPB2_CAEEL	copb-2	1000	23	Caenorhabditis elegans OX=6239	3:Protein inferred from homology	Probable coatomer subunit beta'	1	0.999	14	37	37	37	25	12	25	12	25	12	183477	190565	183477	190565	183477	190565
sp|Q20228|RS9_CAEEL	Q20228	RS9_CAEEL	rps-9	189	39.7	Caenorhabditis elegans OX=6239	3:Protein inferred from homology	40S ribosomal protein S9	1	0.999	9	28	28	28	18	10	18	10	18	10	647550	585593	647550	585593	647550	585593
sp|Q20363|SIP1_CAEEL	Q20363	SIP1_CAEEL	sip-1	159	55.3	Caenorhabditis elegans OX=6239	1:Experimental evidence at protein level	Stress-induced protein 1	1	0.999	6	21	21	21	12	9	12	9	12	9	354372	223649	354372	223649	354372	223649
sp|Q20412|NDUB2_CAEEL	Q20412	NDUB2_CAEEL	F44G4.2	160	20.6	Caenorhabditis elegans OX=6239	2:Experimental evidence at transcript level	Probable NADH dehydrogenase [ubiquinone] 1 beta subcomplex subunit 2, mitochondrial	1	0.999	3	5	5	5	5	0	5	0	5	0	86449.9	0	86449.9	0	86449.9	0
sp|Q20471|KIN20_CAEEL	Q20471	KIN20_CAEEL	kin-20	497	7.6	Caenorhabditis elegans OX=6239	1:Experimental evidence at protein level	Casein kinase I isoform delta	1	0.999	3	10	10	10	5	5	5	5	5	5	81059.4	129683	81059.4	129683	81059.4	129683
sp|Q20480|SIR41_CAEEL	Q20480	SIR41_CAEEL	sir-2.2	287	46	Caenorhabditis elegans OX=6239	1:Experimental evidence at protein level	NAD-dependent protein deacylase sir-2.2	1	0.999	10	85	85	85	50	35	50	35	50	35	1.24671e+06	1.45192e+06	1.24671e+06	1.45192e+06	1.24671e+06	1.45192e+06
sp|Q20502|HUTH1_CAEEL	Q20502	HUTH1_CAEEL	haly-1	677	9	Caenorhabditis elegans OX=6239	1:Experimental evidence at protein level	Histidine ammonia-lyase	1	0.999	4	7	7	7	6	1	6	1	6	1	72586.1	39509.8	72586.1	39509.8	72586.1	39509.8
sp|Q20585|PSMD6_CAEEL	Q20585	PSMD6_CAEEL	rpn-7	410	32	Caenorhabditis elegans OX=6239	2:Experimental evidence at transcript level	26S proteasome non-ATPase regulatory subunit 6	1	0.999	11	22	22	22	13	9	13	9	13	9	96611.6	148524	96611.6	148524	96611.6	148524
sp|Q20588|TMA7_CAEEL	Q20588	TMA7_CAEEL	F49C12.11	64	31.2	Caenorhabditis elegans OX=6239	3:Protein inferred from homology	Translation machinery-associated protein 7 homolog	1	0.999	2	2	2	2	1	1	1	1	1	1	10991.7	67984.2	10991.7	67984.2	10991.7	67984.2
sp|Q20647|R23A2_CAEEL	Q20647	R23A2_CAEEL	rpl-25.2	146	39.7	Caenorhabditis elegans OX=6239	3:Protein inferred from homology	60S ribosomal protein L23a 2	1	0.999	5	9	9	12	5	4	5	4	6	6	112520	239872	112520	239872	117072	523120
sp|Q20655|14332_CAEEL	Q20655	14332_CAEEL	ftt-2	248	50.4	Caenorhabditis elegans OX=6239	1:Experimental evidence at protein level	14-3-3-like protein 2	1	0.999	9	32	19	32	19	13	11	8	19	13	277022	179067	212108	178658	277022	179067
sp|Q20719|NDUV2_CAEEL	Q20719	NDUV2_CAEEL	F53F4.10	239	20.1	Caenorhabditis elegans OX=6239	3:Protein inferred from homology	Probable NADH dehydrogenase [ubiquinone] flavoprotein 2, mitochondrial	1	0.999	4	12	12	12	5	7	5	7	5	7	154616	143700	154616	143700	154616	143700
sp|Q20748|ATAD3_CAEEL	Q20748	ATAD3_CAEEL	atad-3	595	29.6	Caenorhabditis elegans OX=6239	1:Experimental evidence at protein level	ATPase family AAA domain-containing protein 3	1	0.999	13	23	23	23	19	4	19	4	19	4	186932	93087.2	186932	93087.2	186932	93087.2
sp|Q20751|IF5A2_CAEEL	Q20751	IF5A2_CAEEL	iff-2	161	28.6	Caenorhabditis elegans OX=6239	2:Experimental evidence at transcript level	Eukaryotic translation initiation factor 5A-2	1	0.999	3	10	10	10	9	1	9	1	9	1	172868	41391.1	172868	41391.1	172868	41391.1
sp|Q20758|ARL1_CAEEL	Q20758	ARL1_CAEEL	arl-1	180	16.1	Caenorhabditis elegans OX=6239	2:Experimental evidence at transcript level	ADP-ribosylation factor-like protein 1	1	0.999	2	4	4	4	3	1	3	1	3	1	56953.3	40115.5	56953.3	40115.5	56953.3	40115.5
sp|Q20762|YAO6_CAEEL	Q20762	YAO6_CAEEL	F54D1.6	1423	5.2	Caenorhabditis elegans OX=6239	1:Experimental evidence at protein level	Uncharacterized protein F54D1.6	1	0.999	3	3	3	3	3	0	3	0	3	0	49154.4	0	49154.4	0	49154.4	0
sp|Q20772|GCDH_CAEEL	Q20772	GCDH_CAEEL	F54D5.7	409	10.8	Caenorhabditis elegans OX=6239	3:Protein inferred from homology	Probable glutaryl-CoA dehydrogenase, mitochondrial	1	0.999	3	6	6	6	6	0	6	0	6	0	60789.5	0	60789.5	0	60789.5	0
sp|Q20779|COX6A_CAEEL	Q20779	COX6A_CAEEL	cox-6A	128	39.1	Caenorhabditis elegans OX=6239	3:Protein inferred from homology	Cytochrome c oxidase subunit 6A, mitochondrial	1	0.999	3	6	6	6	4	2	4	2	4	2	96049.4	65634.2	96049.4	65634.2	96049.4	65634.2
sp|Q20819|EFTS_CAEEL	Q20819	EFTS_CAEEL	tsfm-1	316	18.7	Caenorhabditis elegans OX=6239	2:Experimental evidence at transcript level	Elongation factor Ts, mitochondrial	1	0.999	4	6	6	6	4	2	4	2	4	2	62944.7	82148.8	62944.7	82148.8	62944.7	82148.8
sp|Q20822|SRP68_CAEEL	Q20822	SRP68_CAEEL	srpa-68	622	13.2	Caenorhabditis elegans OX=6239	3:Protein inferred from homology	Probable signal recognition particle subunit SRP68	1	0.999	5	12	12	12	9	3	9	3	9	3	89255.4	98204.1	89255.4	98204.1	89255.4	98204.1
sp|Q20938|PS11A_CAEEL	Q20938	PS11A_CAEEL	rpn-6.1	438	16	Caenorhabditis elegans OX=6239	2:Experimental evidence at transcript level	Probable 26S proteasome regulatory subunit rpn-6.1	1	0.999	5	13	13	13	9	4	9	4	9	4	96904.6	129619	96904.6	129619	96904.6	129619
sp|Q20970|SYMC_CAEEL	Q20970	SYMC_CAEEL	mars-1	917	10	Caenorhabditis elegans OX=6239	3:Protein inferred from homology	Methionine--tRNA ligase, cytoplasmic	1	0.999	6	9	9	9	7	2	7	2	7	2	59802.5	43342.7	59802.5	43342.7	59802.5	43342.7
sp|Q20992|ACX3_CAEEL	Q20992	ACX3_CAEEL	acox-3	667	7.8	Caenorhabditis elegans OX=6239	1:Experimental evidence at protein level	Acyl-coenzyme A oxidase acox-3	1	0.999	3	3	3	3	3	0	3	0	3	0	46204	0	46204	0	46204	0
sp|Q21018|CRI3_CAEEL	Q21018	CRI3_CAEEL	cri-3	236	24.6	Caenorhabditis elegans OX=6239	1:Experimental evidence at protein level	Conserved regulator of innate immunity protein 3	1	0.999	3	9	9	9	7	2	7	2	7	2	101400	26898.8	101400	26898.8	101400	26898.8
sp|Q21067|IFC2_CAEEL	Q21067	IFC2_CAEEL	ifc-2	622	24.3	Caenorhabditis elegans OX=6239	2:Experimental evidence at transcript level	Intermediate filament protein ifc-2	1	0.999	13	26	26	26	19	7	19	7	19	7	348557	562434	348557	562434	348557	562434
sp|Q21086|GNL3_CAEEL	Q21086	GNL3_CAEEL	nst-1	556	8.8	Caenorhabditis elegans OX=6239	3:Protein inferred from homology	Guanine nucleotide-binding protein-like 3 homolog	1	0.999	4	9	9	9	7	2	7	2	7	2	56201.7	49619.1	56201.7	49619.1	56201.7	49619.1
sp|Q21153|CMC1_CAEEL	Q21153	CMC1_CAEEL	K02F3.2	716	18.2	Caenorhabditis elegans OX=6239	3:Protein inferred from homology	Probable calcium-binding mitochondrial carrier K02F3.2	1	0.999	10	19	19	19	17	2	17	2	17	2	125485	54812.2	125485	54812.2	125485	54812.2
sp|Q21154|MOMA1_CAEEL	Q21154	MOMA1_CAEEL	moma-1	201	23.4	Caenorhabditis elegans OX=6239	2:Experimental evidence at transcript level	MIC	1	0.999	3	6	6	6	5	1	5	1	5	1	106422	55889.5	106422	55889.5	106422	55889.5
sp|Q21166|SUR5_CAEEL	Q21166	SUR5_CAEEL	sur-5	700	9.7	Caenorhabditis elegans OX=6239	2:Experimental evidence at transcript level	Acetoacetyl-CoA synthetase	1	0.999	4	5	5	5	4	1	4	1	4	1	69123.6	72491.1	69123.6	72491.1	69123.6	72491.1
sp|Q21190|UNC1_CAEEL	Q21190	UNC1_CAEEL	unc-1	285	12.3	Caenorhabditis elegans OX=6239	1:Experimental evidence at protein level	Protein unc-1	1	0.999	2	3	3	3	2	1	2	1	2	1	38738.9	30961.9	38738.9	30961.9	38738.9	30961.9
sp|Q21193|PROF3_CAEEL	Q21193	PROF3_CAEEL	pfn-3	126	64.3	Caenorhabditis elegans OX=6239	2:Experimental evidence at transcript level	Profilin-3	1	0.999	6	15	15	15	9	6	9	6	9	6	72957.1	68796.2	72957.1	68796.2	72957.1	68796.2
sp|Q21215|GBLP_CAEEL	Q21215	GBLP_CAEEL	rack-1	325	43.7	Caenorhabditis elegans OX=6239	1:Experimental evidence at protein level	Guanine nucleotide-binding protein subunit beta-2-like 1	1	0.999	14	61	61	61	37	24	37	24	37	24	430153	472211	430153	472211	430153	472211
sp|Q21217|GABT_CAEEL	Q21217	GABT_CAEEL	gta-1	483	31.1	Caenorhabditis elegans OX=6239	3:Protein inferred from homology	Probable 4-aminobutyrate aminotransferase, mitochondrial	1	0.999	11	35	35	35	23	12	23	12	23	12	307362	196015	307362	196015	307362	196015
sp|Q21253|GELS1_CAEEL	Q21253	GELS1_CAEEL	gsnl-1	475	12	Caenorhabditis elegans OX=6239	1:Experimental evidence at protein level	Gelsolin-like protein 1	1	0.999	4	8	8	8	5	3	5	3	5	3	82866.8	101870	82866.8	101870	82866.8	101870
sp|Q21276|NOP56_CAEEL	Q21276	NOP56_CAEEL	nol-56	486	38.9	Caenorhabditis elegans OX=6239	3:Protein inferred from homology	Nucleolar protein 56	1	0.999	12	28	28	28	21	7	21	7	21	7	239380	249577	239380	249577	239380	249577
sp|Q21278|SLU7_CAEEL	Q21278	SLU7_CAEEL	K07C5.6	647	20.2	Caenorhabditis elegans OX=6239	3:Protein inferred from homology	Pre-mRNA-splicing factor SLU7	1	0.999	7	13	13	13	7	6	7	6	7	6	82615.6	110454	82615.6	110454	82615.6	110454
sp|Q21281|MUP4_CAEEL	Q21281	MUP4_CAEEL	mup-4	2104	6.7	Caenorhabditis elegans OX=6239	1:Experimental evidence at protein level	Transmembrane matrix receptor MUP-4	1	0.999	7	9	9	9	8	1	8	1	8	1	128184	31739.3	128184	31739.3	128184	31739.3
sp|Q21313|EPI1_CAEEL	Q21313	EPI1_CAEEL	epi-1	3672	3.2	Caenorhabditis elegans OX=6239	1:Experimental evidence at protein level	Laminin-like protein epi-1	1	0.999	8	11	11	11	9	2	9	2	9	2	57946.2	83895.4	57946.2	83895.4	57946.2	83895.4
sp|Q21443|LMN1_CAEEL	Q21443	LMN1_CAEEL	lmn-1	566	48.6	Caenorhabditis elegans OX=6239	1:Experimental evidence at protein level	Lamin-1	1	0.999	18	30	30	30	22	8	22	8	22	8	118176	106651	118176	106651	118176	106651
sp|Q21551|CHCH3_CAEEL	Q21551	CHCH3_CAEEL	chch-3	169	18.3	Caenorhabditis elegans OX=6239	3:Protein inferred from homology	MIC	1	0.999	3	4	4	4	4	0	4	0	4	0	57616.1	0	57616.1	0	57616.1	0
sp|Q21568|NH2L1_CAEEL	Q21568	NH2L1_CAEEL	M28.5	128	18.8	Caenorhabditis elegans OX=6239	3:Protein inferred from homology	NHP2-like protein 1 homolog	1	0.999	2	4	4	4	2	2	2	2	2	2	140329	188816	140329	188816	140329	188816
sp|Q21624|CORO_CAEEL	Q21624	CORO_CAEEL	cor-1	607	17.6	Caenorhabditis elegans OX=6239	2:Experimental evidence at transcript level	Coronin-like protein cor-1	1	0.999	8	18	18	18	11	7	11	7	11	7	107444	133074	107444	133074	107444	133074
sp|Q21693|IF4E2_CAEEL	Q21693	IF4E2_CAEEL	ife-2	228	27.2	Caenorhabditis elegans OX=6239	1:Experimental evidence at protein level	Eukaryotic translation initiation factor 4E-2	1	0.999	4	9	8	9	7	2	6	2	7	2	101762	71252.6	101762	71252.6	101762	71252.6
sp|Q21706|UGT47_CAEEL	Q21706	UGT47_CAEEL	ugt-47	536	6.2	Caenorhabditis elegans OX=6239	1:Experimental evidence at protein level	Putative UDP-glucuronosyltransferase ugt-47	1	0.999	3	7	6	7	4	3	4	2	4	3	52086.4	76538.6	52086.4	47429.9	52086.4	76538.6
sp|Q21752|VDAC_CAEEL	Q21752	VDAC_CAEEL	vdac-1	283	60.4	Caenorhabditis elegans OX=6239	3:Protein inferred from homology	Probable voltage-dependent anion-selective channel	1	0.999	15	79	79	79	55	24	55	24	55	24	1.18718e+06	486863	1.18718e+06	486863	1.18718e+06	486863
sp|Q21770|WAGO1_CAEEL	Q21770	WAGO1_CAEEL	wago-1	945	11.9	Caenorhabditis elegans OX=6239	1:Experimental evidence at protein level	Argonaute protein wago-1	1	0.999	8	11	11	11	7	4	7	4	7	4	34298.1	59563.7	34298.1	59563.7	34298.1	59563.7
sp|Q21774|PUR8_CAEEL	Q21774	PUR8_CAEEL	adsl-1	478	10.3	Caenorhabditis elegans OX=6239	1:Experimental evidence at protein level	Adenylosuccinate lyase	1	0.999	4	10	10	10	10	0	10	0	10	0	64510.1	0	64510.1	0	64510.1	0
sp|Q21824|TDX1_CAEEL	Q21824	TDX1_CAEEL	prdx-3	226	21.2	Caenorhabditis elegans OX=6239	3:Protein inferred from homology	Probable peroxiredoxin prdx-3	1	0.999	5	23	23	23	15	8	15	8	15	8	338735	443979	338735	443979	338735	443979
sp|Q21827|GPTC1_CAEEL	Q21827	GPTC1_CAEEL	R07E5.1	812	15.6	Caenorhabditis elegans OX=6239	1:Experimental evidence at protein level	G patch domain-containing protein 1 homolog	1	0.999	9	17	17	17	6	11	6	11	6	11	144096	388473	144096	388473	144096	388473
sp|Q21898|VATL1_CAEEL	Q21898	VATL1_CAEEL	vha-1	169	10.7	Caenorhabditis elegans OX=6239	2:Experimental evidence at transcript level	V-type proton ATPase 16 kDa proteolipid subunit 1	1	0.999	1	4	4	4	4	0	4	0	4	0	24251.4	0	24251.4	0	24251.4	0
sp|Q21926|SYIC_CAEEL	Q21926	SYIC_CAEEL	iars-1	1141	9.1	Caenorhabditis elegans OX=6239	3:Protein inferred from homology	Isoleucine--tRNA ligase, cytoplasmic	1	0.999	9	15	15	15	9	6	9	6	9	6	190396	117101	190396	117101	190396	117101
sp|Q21930|RL28_CAEEL	Q21930	RL28_CAEEL	rpl-28	126	7.9	Caenorhabditis elegans OX=6239	1:Experimental evidence at protein level	60S ribosomal protein L28	1	0.999	1	7	7	7	4	3	4	3	4	3	499971	317476	499971	317476	499971	317476
sp|Q21966|ASP4_CAEEL	Q21966	ASP4_CAEEL	asp-4	444	18.9	Caenorhabditis elegans OX=6239	2:Experimental evidence at transcript level	Aspartic protease 4	1	0.999	7	15	15	15	9	6	9	6	9	6	133565	135237	133565	135237	133565	135237
sp|Q21984|CL158_CAEEL	Q21984	CL158_CAEEL	clec-158	211	24.2	Caenorhabditis elegans OX=6239	3:Protein inferred from homology	C-type lectin domain-containing protein 158	1	0.999	4	14	14	14	6	8	6	8	6	8	187892	371996	187892	371996	187892	371996
sp|Q21986|NAA25_CAEEL	Q21986	NAA25_CAEEL	cra-1	958	4.7	Caenorhabditis elegans OX=6239	1:Experimental evidence at protein level	N-terminal acetyltransferase B complex subunit NAA25 homolog	1	0.999	4	4	4	4	4	0	4	0	4	0	63960.9	0	63960.9	0	63960.9	0
sp|Q22021|ATPK_CAEEL	Q22021	ATPK_CAEEL	R53.4	153	47.7	Caenorhabditis elegans OX=6239	3:Protein inferred from homology	Putative ATP synthase subunit f, mitochondrial	1	0.999	9	35	35	35	21	14	21	14	21	14	838895	355666	838895	355666	838895	355666
sp|Q22037|ROA1_CAEEL	Q22037	ROA1_CAEEL	hrp-1	346	7.5	Caenorhabditis elegans OX=6239	1:Experimental evidence at protein level	Heterogeneous nuclear ribonucleoprotein A1	1	0.999	2	2	2	2	2	0	2	0	2	0	80041.6	0	80041.6	0	80041.6	0
sp|Q22053|FBRL_CAEEL	Q22053	FBRL_CAEEL	fib-1	352	27.3	Caenorhabditis elegans OX=6239	2:Experimental evidence at transcript level	rRNA 2'-O-methyltransferase fibrillarin	1	0.999	7	24	24	24	15	9	15	9	15	9	347280	350137	347280	350137	347280	350137
sp|Q22054|RS16_CAEEL	Q22054	RS16_CAEEL	rps-16	144	54.2	Caenorhabditis elegans OX=6239	1:Experimental evidence at protein level	40S ribosomal protein S16	1	0.999	9	29	29	29	19	10	19	10	19	10	680835	734604	680835	734604	680835	734604
sp|Q22067|AATC_CAEEL	Q22067	AATC_CAEEL	got-1.2	408	28.2	Caenorhabditis elegans OX=6239	1:Experimental evidence at protein level	Aspartate aminotransferase, cytoplasmic	1	0.999	9	27	27	27	18	9	18	9	18	9	159124	64681.8	159124	64681.8	159124	64681.8
sp|Q22099|SYK_CAEEL	Q22099	SYK_CAEEL	kars-1	572	22	Caenorhabditis elegans OX=6239	3:Protein inferred from homology	Lysine--tRNA ligase	1	0.999	10	26	26	26	16	10	16	10	16	10	137665	163474	137665	163474	137665	163474
sp|Q22100|THILH_CAEEL	Q22100	THILH_CAEEL	kat-1	407	44.2	Caenorhabditis elegans OX=6239	1:Experimental evidence at protein level	Acetyl-CoA acetyltransferase homolog, mitochondrial	1	0.999	10	25	25	25	19	6	19	6	19	6	195923	136590	195923	136590	195923	136590
sp|Q22230|DECR_CAEEL	Q22230	DECR_CAEEL	decr-1.3	309	20.1	Caenorhabditis elegans OX=6239	3:Protein inferred from homology	Probable 2,4-dienoyl-CoA reductase 3 [(3E)-enoyl-CoA-producing]	1	0.999	5	7	5	8	5	2	5	0	5	3	45949.4	50219.4	58992.8	0	29465.5	84496.9
sp|Q22235|ENPL1_CAEEL	Q22235	ENPL1_CAEEL	enpl-1	760	21.3	Caenorhabditis elegans OX=6239	3:Protein inferred from homology	Endoplasmin homolog	1	0.999	14	27	27	31	18	9	18	9	20	11	124726	157401	124726	157401	135976	240844
sp|Q22267|PLC2_CAEEL	Q22267	PLC2_CAEEL	acl-2	282	8.2	Caenorhabditis elegans OX=6239	3:Protein inferred from homology	Putative 1-acyl-sn-glycerol-3-phosphate acyltransferase acl-2	1	0.999	2	3	3	3	3	0	3	0	3	0	52682.4	0	52682.4	0	52682.4	0
sp|Q22347|ACADM_CAEEL	Q22347	ACADM_CAEEL	acdh-10	417	16.8	Caenorhabditis elegans OX=6239	2:Experimental evidence at transcript level	Probable medium-chain specific acyl-CoA dehydrogenase 10, mitochondrial	1	0.999	4	29	29	29	19	10	19	10	19	10	322262	196146	322262	196146	322262	196146
sp|Q22453|SSU72_CAEEL	Q22453	SSU72_CAEEL	ssup-72	197	12.7	Caenorhabditis elegans OX=6239	1:Experimental evidence at protein level	RNA polymerase II subunit A C-terminal domain phosphatase ssup-72	1	0.999	2	6	6	6	3	3	3	3	3	3	70635.4	97353.8	70635.4	97353.8	70635.4	97353.8
sp|Q22460|BCA1_CAEEL	Q22460	BCA1_CAEEL	bca-1	270	9.3	Caenorhabditis elegans OX=6239	3:Protein inferred from homology	Beta carbonic anhydrase 1	1	0.999	2	4	4	4	2	2	2	2	2	2	53447.8	73317.9	53447.8	73317.9	53447.8	73317.9
sp|Q22494|VATH2_CAEEL	Q22494	VATH2_CAEEL	vha-15	470	50	Caenorhabditis elegans OX=6239	3:Protein inferred from homology	Probable V-type proton ATPase subunit H 2	1	0.999	17	47	47	47	30	17	30	17	30	17	178231	137355	178231	137355	178231	137355
sp|Q22498|COPG_CAEEL	Q22498	COPG_CAEEL	copg-1	870	21.1	Caenorhabditis elegans OX=6239	3:Protein inferred from homology	Probable coatomer subunit gamma	1	0.999	14	31	31	31	24	7	24	7	24	7	85761.4	139266	85761.4	139266	85761.4	139266
sp|Q22505|IMMT1_CAEEL	Q22505	IMMT1_CAEEL	immt-1	679	27.5	Caenorhabditis elegans OX=6239	2:Experimental evidence at transcript level	MIC	1	0.999	13	40	40	40	34	6	34	6	34	6	150527	132654	150527	132654	150527	132654
sp|Q22633|HPPD_CAEEL	Q22633	HPPD_CAEEL	hpd-1	393	40.7	Caenorhabditis elegans OX=6239	3:Protein inferred from homology	4-hydroxyphenylpyruvate dioxygenase	1	0.999	11	23	23	23	17	6	17	6	17	6	137958	100068	137958	100068	137958	100068
sp|Q22647|TIM50_CAEEL	Q22647	TIM50_CAEEL	scpl-4	452	14.6	Caenorhabditis elegans OX=6239	3:Protein inferred from homology	Mitochondrial import inner membrane translocase subunit TIM50	1	0.999	3	9	9	9	9	0	9	0	9	0	46665.6	0	46665.6	0	46665.6	0
sp|Q22799|DYL1_CAEEL	Q22799	DYL1_CAEEL	dlc-1	89	25.8	Caenorhabditis elegans OX=6239	1:Experimental evidence at protein level	Dynein light chain 1, cytoplasmic	1	0.999	2	2	2	2	2	0	2	0	2	0	50957.2	0	50957.2	0	50957.2	0
sp|Q22866|TPM1_CAEEL	Q22866	TPM1_CAEEL	lev-11	284	56.7	Caenorhabditis elegans OX=6239	1:Experimental evidence at protein level	Tropomyosin isoforms a/b/d/f	1	0.999	21	61	50	61	46	15	37	13	46	15	242026	249862	291212	159522	242026	249862
sp|Q22918|IF5_CAEEL	Q22918	IF5_CAEEL	C37C3.2	436	7.6	Caenorhabditis elegans OX=6239	3:Protein inferred from homology	Eukaryotic translation initiation factor 5	1	0.999	3	4	4	4	3	1	3	1	3	1	52997.8	27406.1	52997.8	27406.1	52997.8	27406.1
sp|Q22993|PMT2_CAEEL	Q22993	PMT2_CAEEL	pmt-2	437	29.7	Caenorhabditis elegans OX=6239	1:Experimental evidence at protein level	Phosphoethanolamine N-methyltransferase 2	1	0.999	12	42	42	42	25	17	25	17	25	17	550552	512850	550552	512850	550552	512850
sp|Q23058|SSP9_CAEEL	Q23058	SSP9_CAEEL	ssp-9	109	18.3	Caenorhabditis elegans OX=6239	2:Experimental evidence at transcript level	Sperm-specific class P protein 9/11	1	0.999	2	4	4	4	3	1	3	1	3	1	84187.3	114208	84187.3	114208	84187.3	114208
sp|Q23116|DEC12_CAEEL	Q23116	DEC12_CAEEL	decr-1.2	309	19.4	Caenorhabditis elegans OX=6239	3:Protein inferred from homology	Probable 2,4-dienoyl-CoA reductase decr-1.2 [(3E)-enoyl-CoA-producing]	1	0.999	4	3	3	5	2	1	2	1	2	3	35428.8	29902.3	35428.8	29902.3	22873.2	80121.7
sp|Q23120|RSP2_CAEEL	Q23120	RSP2_CAEEL	rsp-2	281	25.6	Caenorhabditis elegans OX=6239	3:Protein inferred from homology	Probable splicing factor, arginine/serine-rich 2	1	0.999	7	18	18	18	11	7	11	7	11	7	259919	630476	259919	630476	259919	630476
sp|Q23121|RSP1_CAEEL	Q23121	RSP1_CAEEL	rsp-1	312	19.6	Caenorhabditis elegans OX=6239	3:Protein inferred from homology	Probable splicing factor, arginine/serine-rich 1	1	0.999	6	15	15	15	9	6	9	6	9	6	205968	245597	205968	245597	205968	245597
sp|Q23223|MTR4_CAEEL	Q23223	MTR4_CAEEL	mtr-4	1026	4	Caenorhabditis elegans OX=6239	3:Protein inferred from homology	mRNA transport homolog 4	1	0.999	2	5	5	5	4	1	4	1	4	1	25307.2	17789.6	25307.2	17789.6	25307.2	17789.6
sp|Q23237|PSB3_CAEEL	Q23237	PSB3_CAEEL	pbs-3	204	29.9	Caenorhabditis elegans OX=6239	1:Experimental evidence at protein level	Proteasome subunit beta type-3	1	0.999	5	12	12	12	9	3	9	3	9	3	94819.4	53394	94819.4	53394	94819.4	53394
sp|Q23240|CYC22_CAEEL	Q23240	CYC22_CAEEL	cyc-2.2	123	39.8	Caenorhabditis elegans OX=6239	3:Protein inferred from homology	Probable cytochrome c 2.2	1	0.999	4	10	10	10	6	4	6	4	6	4	62535	161295	62535	161295	62535	161295
sp|Q23295|MPPB_CAEEL	Q23295	MPPB_CAEEL	mppb-1	458	7.2	Caenorhabditis elegans OX=6239	1:Experimental evidence at protein level	Mitochondrial-processing peptidase subunit beta	1	0.999	2	3	3	3	3	0	3	0	3	0	21789.1	0	21789.1	0	21789.1	0
sp|Q23312|RS7_CAEEL	Q23312	RS7_CAEEL	rps-7	194	40.7	Caenorhabditis elegans OX=6239	3:Protein inferred from homology	40S ribosomal protein S7	1	0.999	6	28	28	28	20	8	20	8	20	8	414968	125024	414968	125024	414968	125024
sp|Q23357|CD112_CAEEL	Q23357	CD112_CAEEL	cdk-11.2	668	10.8	Caenorhabditis elegans OX=6239	1:Experimental evidence at protein level	Cyclin-dependent kinase 11.2	1	0.999	4	9	9	9	7	2	7	2	7	2	66609.1	26416.7	66609.1	26416.7	66609.1	26416.7
sp|Q23381|MUTA_CAEEL	Q23381	MUTA_CAEEL	mmcm-1	744	12.4	Caenorhabditis elegans OX=6239	3:Protein inferred from homology	Probable methylmalonyl-CoA mutase, mitochondrial	1	0.999	6	13	13	13	9	4	9	4	9	4	100702	85055.1	100702	85055.1	100702	85055.1
sp|Q23424|FZO1_CAEEL	Q23424	FZO1_CAEEL	fzo-1	774	9.3	Caenorhabditis elegans OX=6239	3:Protein inferred from homology	Transmembrane GTPase fzo-1	1	0.999	5	5	5	5	5	0	5	0	5	0	53999.1	0	53999.1	0	53999.1	0
sp|Q23449|PSMD8_CAEEL	Q23449	PSMD8_CAEEL	rpn-12	250	16.4	Caenorhabditis elegans OX=6239	3:Protein inferred from homology	26S proteasome non-ATPase regulatory subunit 8	1	0.999	4	6	6	6	6	0	6	0	6	0	52184.6	0	52184.6	0	52184.6	0
sp|Q23495|HEAT1_CAEEL	Q23495	HEAT1_CAEEL	toe-1	1650	3	Caenorhabditis elegans OX=6239	3:Protein inferred from homology	HEAT repeat-containing protein 1 homolog	1	0.999	4	6	6	6	6	0	6	0	6	0	31102.6	0	31102.6	0	31102.6	0
sp|Q23500|ACOC_CAEEL	Q23500	ACOC_CAEEL	aco-1	887	27.7	Caenorhabditis elegans OX=6239	1:Experimental evidence at protein level	Probable cytoplasmic aconitate hydratase	1	0.999	20	44	44	44	37	7	37	7	37	7	154042	118971	154042	118971	154042	118971
sp|Q23551|UNC22_CAEEL	Q23551	UNC22_CAEEL	unc-22	7158	6.4	Caenorhabditis elegans OX=6239	1:Experimental evidence at protein level	Twitchin	1	0.999	27	42	42	42	30	12	30	12	30	12	285305	340142	285305	340142	285305	340142
sp|Q23552|PMT1_CAEEL	Q23552	PMT1_CAEEL	pmt-1	475	23.8	Caenorhabditis elegans OX=6239	1:Experimental evidence at protein level	Phosphoethanolamine N-methyltransferase 1	1	0.999	9	16	16	16	13	3	13	3	13	3	82412.5	20150.2	82412.5	20150.2	82412.5	20150.2
sp|Q23571|ODB2_CAEEL	Q23571	ODB2_CAEEL	dbt-1	448	28.8	Caenorhabditis elegans OX=6239	2:Experimental evidence at transcript level	Lipoamide acyltransferase component of branched-chain alpha-keto acid dehydrogenase complex, mitochondrial	1	0.999	9	32	32	32	23	9	23	9	23	9	228975	241058	228975	241058	228975	241058
sp|Q23629|DHTK1_CAEEL	Q23629	DHTK1_CAEEL	ogdh-2	911	6.1	Caenorhabditis elegans OX=6239	3:Protein inferred from homology	Probable 2-oxoglutarate dehydrogenase E1 component DHKTD1 homolog, mitochondrial	1	0.999	4	8	8	8	4	4	4	4	4	4	118472	124179	118472	124179	118472	124179
sp|Q23655|NLTP1_CAEEL	Q23655	NLTP1_CAEEL	nlt-1	118	26.3	Caenorhabditis elegans OX=6239	4:Protein predicted	Non-specific lipid-transfer protein-like 1	1	0.999	2	4	4	4	1	3	1	3	1	3	38966.1	90625.7	38966.1	90625.7	38966.1	90625.7
sp|Q23680|VATF_CAEEL	Q23680	VATF_CAEEL	vha-9	121	34.7	Caenorhabditis elegans OX=6239	3:Protein inferred from homology	Probable V-type proton ATPase subunit F	1	0.999	3	7	7	7	5	2	5	2	5	2	120983	109667	120983	109667	120983	109667
sp|Q27245|YH24_CAEEL	Q27245	YH24_CAEEL	lap-2	522	32	Caenorhabditis elegans OX=6239	3:Protein inferred from homology	Putative aminopeptidase W07G4.4	1	0.999	12	37	37	37	20	17	20	17	20	17	321154	401814	321154	401814	321154	401814
sp|Q27249|TPM3_CAEEL	Q27249	TPM3_CAEEL	lev-11	256	25.8	Caenorhabditis elegans OX=6239	1:Experimental evidence at protein level	Tropomyosin isoforms c/e	1	0.999	8	3	3	14	2	1	2	1	11	3	37874.1	31156.2	37874.1	31156.2	69950.8	224037
sp|Q27274|RO60_CAEEL	Q27274	RO60_CAEEL	rop-1	643	17.3	Caenorhabditis elegans OX=6239	2:Experimental evidence at transcript level	60 kDa SS-A/Ro ribonucleoprotein homolog	1	0.999	6	13	13	13	10	3	10	3	10	3	78156.4	56675.3	78156.4	56675.3	78156.4	56675.3
sp|Q27371|TNNT_CAEEL	Q27371	TNNT_CAEEL	mup-2	405	14.3	Caenorhabditis elegans OX=6239	2:Experimental evidence at transcript level	Troponin T	1	0.999	6	11	11	11	7	4	7	4	7	4	84202.8	100498	84202.8	100498	84202.8	100498
sp|Q27389|RL13A_CAEEL	Q27389	RL13A_CAEEL	rpl-16	202	18.8	Caenorhabditis elegans OX=6239	2:Experimental evidence at transcript level	60S ribosomal protein L13a	1	0.999	3	11	11	11	5	6	5	6	5	6	393623	241187	393623	241187	393623	241187
sp|Q27464|G6PD_CAEEL	Q27464	G6PD_CAEEL	gspd-1	522	31.8	Caenorhabditis elegans OX=6239	3:Protein inferred from homology	Glucose-6-phosphate 1-dehydrogenase	1	0.999	14	32	32	32	16	16	16	16	16	16	112863	167153	112863	167153	112863	167153
sp|Q27487|CATA1_CAEEL	Q27487	CATA1_CAEEL	ctl-2	500	8	Caenorhabditis elegans OX=6239	1:Experimental evidence at protein level	Peroxisomal catalase 1	1	0.999	3	3	3	6	2	1	2	1	3	3	47988.8	28416.5	47988.8	28416.5	93092.8	88708.5
sp|Q27488|PSA2_CAEEL	Q27488	PSA2_CAEEL	pas-2	231	21.6	Caenorhabditis elegans OX=6239	1:Experimental evidence at protein level	Proteasome subunit alpha type-2	1	0.999	4	8	8	8	6	2	6	2	6	2	124260	70683.4	124260	70683.4	124260	70683.4
sp|Q27497|GLC7A_CAEEL	Q27497	GLC7A_CAEEL	gsp-1	329	21.3	Caenorhabditis elegans OX=6239	1:Experimental evidence at protein level	Serine/threonine-protein phosphatase PP1-alpha	1	0.999	7	10	10	17	7	3	7	3	12	5	117978	137793	117978	137793	147666	224128
sp|Q27504|CAH3_CAEEL	Q27504	CAH3_CAEEL	cah-3	246	33.7	Caenorhabditis elegans OX=6239	3:Protein inferred from homology	Putative carbonic anhydrase 3	1	0.999	4	9	9	9	5	4	5	4	5	4	106849	92208.2	106849	92208.2	106849	92208.2
sp|Q27511|H2AV_CAEEL	Q27511	H2AV_CAEEL	htz-1	140	28.6	Caenorhabditis elegans OX=6239	1:Experimental evidence at protein level	Histone H2A.V	1	0.999	3	6	6	6	3	3	3	3	3	3	79796	71652.9	79796	71652.9	79796	71652.9
sp|Q27527|ENO_CAEEL	Q27527	ENO_CAEEL	enol-1	434	54.6	Caenorhabditis elegans OX=6239	1:Experimental evidence at protein level	Enolase	1	0.999	16	74	74	74	50	24	50	24	50	24	730218	546784	730218	546784	730218	546784
sp|Q27535|KARG2_CAEEL	Q27535	KARG2_CAEEL	ZC434.8	360	30.8	Caenorhabditis elegans OX=6239	3:Protein inferred from homology	Probable arginine kinase ZC434.8	1	0.999	10	21	21	21	10	11	10	11	10	11	109421	275970	109421	275970	109421	275970
sp|Q27874|PAT3_CAEEL	Q27874	PAT3_CAEEL	pat-3	809	4.1	Caenorhabditis elegans OX=6239	1:Experimental evidence at protein level	Integrin beta pat-3	1	0.999	3	5	5	5	3	2	3	2	3	2	92090.6	51230.7	92090.6	51230.7	92090.6	51230.7
sp|Q27888|LDH_CAEEL	Q27888	LDH_CAEEL	ldh-1	333	22.2	Caenorhabditis elegans OX=6239	2:Experimental evidence at transcript level	L-lactate dehydrogenase	1	0.999	7	20	20	20	11	9	11	9	11	9	192276	127456	192276	127456	192276	127456
sp|Q2L6W9|SAX1_CAEEL	Q2L6W9	SAX1_CAEEL	sax-1	476	7.6	Caenorhabditis elegans OX=6239	2:Experimental evidence at transcript level	Serine/threonine-protein kinase sax-1	1	0.999	3	6	6	6	3	3	3	3	3	3	44539.9	64155.5	44539.9	64155.5	44539.9	64155.5
sp|Q4TT88|PSA_CAEEL	Q4TT88	PSA_CAEEL	pam-1	948	21.8	Caenorhabditis elegans OX=6239	1:Experimental evidence at protein level	Puromycin-sensitive aminopeptidase	1	0.999	14	34	34	34	23	11	23	11	23	11	288396	126881	288396	126881	288396	126881
sp|Q564Q1|GALE_CAEEL	Q564Q1	GALE_CAEEL	gale-1	349	22.3	Caenorhabditis elegans OX=6239	1:Experimental evidence at protein level	UDP-glucose 4-epimerase	1	0.999	4	6	6	6	4	2	4	2	4	2	79326.2	42109.2	79326.2	42109.2	79326.2	42109.2
sp|Q7JKC3|UBP7_CAEEL	Q7JKC3	UBP7_CAEEL	math-33	1135	4.6	Caenorhabditis elegans OX=6239	3:Protein inferred from homology	Ubiquitin carboxyl-terminal hydrolase 7	1	0.999	3	7	7	7	7	0	7	0	7	0	66814.2	0	66814.2	0	66814.2	0
sp|Q86DA5|SARM1_CAEEL	Q86DA5	SARM1_CAEEL	tir-1	981	2.9	Caenorhabditis elegans OX=6239	1:Experimental evidence at protein level	NAD(+) hydrolase tir-1	1	0.999	2	2	2	2	2	0	2	0	2	0	15750.5	0	15750.5	0	15750.5	0
sp|Q86S66|NACA_CAEEL	Q86S66	NACA_CAEEL	icd-2	195	58.5	Caenorhabditis elegans OX=6239	1:Experimental evidence at protein level	Nascent polypeptide-associated complex subunit alpha	1	0.999	10	122	122	122	72	50	72	50	72	50	1.07425e+06	1.77242e+06	1.07425e+06	1.77242e+06	1.07425e+06	1.77242e+06
sp|Q8I4M5|GLS1_CAEEL	Q8I4M5	GLS1_CAEEL	gls-1	1052	10.4	Caenorhabditis elegans OX=6239	1:Experimental evidence at protein level	Germline survival defective-1	1	0.999	7	22	22	22	13	9	13	9	13	9	86083	108822	86083	108822	86083	108822
sp|Q8IA98|CASP_CAEEL	Q8IA98	CASP_CAEEL	ceh-44	621	5.5	Caenorhabditis elegans OX=6239	3:Protein inferred from homology	Protein CASP	1	0.999	2	2	2	2	2	0	2	0	2	0	21548.9	0	21548.9	0	21548.9	0
sp|Q8MPX3|DNJ20_CAEEL	Q8MPX3	DNJ20_CAEEL	dnj-20	355	8.7	Caenorhabditis elegans OX=6239	3:Protein inferred from homology	DnaJ homolog dnj-20	1	0.999	3	6	6	6	5	1	5	1	5	1	91809	32446.4	91809	32446.4	91809	32446.4
sp|Q8MXQ7|CDKAL_CAEEL	Q8MXQ7	CDKAL_CAEEL	Y92H12BL.1	425	9.6	Caenorhabditis elegans OX=6239	3:Protein inferred from homology	Threonylcarbamoyladenosine tRNA methylthiotransferase	1	0.999	2	4	4	4	4	0	4	0	4	0	26553.1	0	26553.1	0	26553.1	0
sp|Q8MXS1|RAB18_CAEEL	Q8MXS1	RAB18_CAEEL	rab-18	203	21.2	Caenorhabditis elegans OX=6239	3:Protein inferred from homology	Ras-related protein Rab-18	1	0.9975	3	3	3	3	2	1	2	1	2	1	45982.2	15019.6	45982.2	15019.6	45982.2	15019.6
sp|Q8TA83|DNJ10_CAEEL	Q8TA83	DNJ10_CAEEL	dnj-10	456	8.1	Caenorhabditis elegans OX=6239	3:Protein inferred from homology	DnaJ homolog dnj-10	1	0.999	2	2	2	2	2	0	2	0	2	0	30333.6	0	30333.6	0	30333.6	0
sp|Q8WTM6|ARPC2_CAEEL	Q8WTM6	ARPC2_CAEEL	arx-4	301	12.6	Caenorhabditis elegans OX=6239	3:Protein inferred from homology	Probable actin-related protein 2/3 complex subunit 2	1	0.999	3	5	5	5	4	1	4	1	4	1	39440.4	27176.5	39440.4	27176.5	39440.4	27176.5
sp|Q93235|AT1B1_CAEEL	Q93235	AT1B1_CAEEL	nkb-1	320	25.6	Caenorhabditis elegans OX=6239	1:Experimental evidence at protein level	Sodium/potassium-transporting ATPase subunit beta-1	1	0.999	5	9	9	16	6	3	6	3	12	4	162190	68966.3	162190	68966.3	184471	120000
sp|Q93244|CYSK1_CAEEL	Q93244	CYSK1_CAEEL	cysl-1	341	14.4	Caenorhabditis elegans OX=6239	1:Experimental evidence at protein level	Cysteine synthase 1	1	0.999	3	5	5	5	4	1	4	1	4	1	65186	46382.9	65186	46382.9	65186	46382.9
sp|Q93353|IDH3B_CAEEL	Q93353	IDH3B_CAEEL	idhb-1	379	19.5	Caenorhabditis elegans OX=6239	3:Protein inferred from homology	Probable isocitrate dehydrogenase [NAD] subunit beta, mitochondrial	1	0.999	5	17	17	17	10	7	10	7	10	7	307779	434199	307779	434199	307779	434199
sp|Q93379|GSHR_CAEEL	Q93379	GSHR_CAEEL	gsr-1	473	19.7	Caenorhabditis elegans OX=6239	1:Experimental evidence at protein level	Glutathione reductase, mitochondrial	1	0.999	7	16	16	16	11	5	11	5	11	5	125418	101260	125418	101260	125418	101260
sp|Q93454|RAE1_CAEEL	Q93454	RAE1_CAEEL	rae-1	373	18.8	Caenorhabditis elegans OX=6239	1:Experimental evidence at protein level	mRNA export factor rae-1	1	0.999	4	7	7	7	7	0	7	0	7	0	39658.5	0	39658.5	0	39658.5	0
sp|Q93572|RLA0_CAEEL	Q93572	RLA0_CAEEL	rla-0	312	36.5	Caenorhabditis elegans OX=6239	1:Experimental evidence at protein level	60S acidic ribosomal protein P0	1	0.999	9	37	29	37	25	12	20	9	25	12	1.1604e+06	1.15392e+06	1.1604e+06	1.15392e+06	1.1604e+06	1.15392e+06
sp|Q93573|TCTP_CAEEL	Q93573	TCTP_CAEEL	tct-1	181	63.5	Caenorhabditis elegans OX=6239	1:Experimental evidence at protein level	Translationally-controlled tumor protein homolog	1	0.999	10	57	57	57	35	22	35	22	35	22	366776	507369	366776	507369	366776	507369
sp|Q93615|ETFA_CAEEL	Q93615	ETFA_CAEEL	F27D4.1	332	36.4	Caenorhabditis elegans OX=6239	3:Protein inferred from homology	Probable electron transfer flavoprotein subunit alpha, mitochondrial	1	0.999	7	15	15	15	8	7	8	7	8	7	125305	74915.2	125305	74915.2	125305	74915.2
sp|Q93714|IDH3A_CAEEL	Q93714	IDH3A_CAEEL	idha-1	358	33	Caenorhabditis elegans OX=6239	3:Protein inferred from homology	Probable isocitrate dehydrogenase [NAD] subunit alpha, mitochondrial	1	0.999	8	26	26	26	16	10	16	10	16	10	309057	264891	309057	264891	309057	264891
sp|Q93761|YXEK_CAEEL	Q93761	YXEK_CAEEL	F53C11.3	313	12.5	Caenorhabditis elegans OX=6239	3:Protein inferred from homology	Uncharacterized oxidoreductase F53C11.3	1	0.999	4	8	7	8	5	3	5	2	5	3	251391	78829.6	260850	44552.2	251391	78829.6
sp|Q93873|NDUS2_CAEEL	Q93873	NDUS2_CAEEL	gas-1	482	21.6	Caenorhabditis elegans OX=6239	3:Protein inferred from homology	Probable NADH dehydrogenase [ubiquinone] iron-sulfur protein 2, mitochondrial	1	0.999	7	16	16	16	13	3	13	3	13	3	212297	48109.8	212297	48109.8	212297	48109.8
sp|Q94045|TCP4_CAEEL	Q94045	TCP4_CAEEL	T13F2.2	124	34.7	Caenorhabditis elegans OX=6239	3:Protein inferred from homology	Putative RNA polymerase II transcriptional coactivator	1	0.999	6	33	33	33	17	16	17	16	17	16	513578	1065306	513578	1065306	513578	1065306
sp|Q94230|PLP1_CAEEL	Q94230	PLP1_CAEEL	plp-1	226	34.1	Caenorhabditis elegans OX=6239	1:Experimental evidence at protein level	Transcriptional activator plp-1	1	0.999	9	22	22	22	16	6	16	6	16	6	111915	99605.1	111915	99605.1	111915	99605.1
sp|Q94261|EIF3M_CAEEL	Q94261	EIF3M_CAEEL	cif-1	390	19	Caenorhabditis elegans OX=6239	1:Experimental evidence at protein level	COP9/Signalosome and eIF3 complex-shared subunit 1	1	0.999	7	13	13	13	9	4	9	4	9	4	151572	129755	151572	129755	151572	129755
sp|Q94360|NDUS7_CAEEL	Q94360	NDUS7_CAEEL	nduf-7	199	12.6	Caenorhabditis elegans OX=6239	3:Protein inferred from homology	Probable NADH dehydrogenase [ubiquinone] iron-sulfur protein 7, mitochondrial	1	0.999	2	4	4	4	2	2	2	2	2	2	127400	138994	127400	138994	127400	138994
sp|Q94392|NSF_CAEEL	Q94392	NSF_CAEEL	nsf-1	824	10	Caenorhabditis elegans OX=6239	1:Experimental evidence at protein level	Vesicle-fusing ATPase	1	0.999	5	6	6	10	5	1	5	1	7	3	70137.8	41605.2	70137.8	41605.2	214138	181165
sp|Q95005|PSA7_CAEEL	Q95005	PSA7_CAEEL	pas-4	253	33.6	Caenorhabditis elegans OX=6239	1:Experimental evidence at protein level	Proteasome subunit alpha type-7	1	0.999	5	10	10	10	7	3	7	3	7	3	132154	77559.2	132154	77559.2	132154	77559.2
sp|Q95008|PSA5_CAEEL	Q95008	PSA5_CAEEL	pas-5	248	40.3	Caenorhabditis elegans OX=6239	1:Experimental evidence at protein level	Proteasome subunit alpha type-5	1	0.999	7	13	13	13	12	1	12	1	12	1	88500.3	33933.5	88500.3	33933.5	88500.3	33933.5
sp|Q95Q18|LACB2_CAEEL	Q95Q18	LACB2_CAEEL	Y53F4B.39	295	20.3	Caenorhabditis elegans OX=6239	3:Protein inferred from homology	Beta-lactamase-like protein 2 homolog	1	0.999	3	6	6	6	4	2	4	2	4	2	79152.9	50900.7	79152.9	50900.7	79152.9	50900.7
sp|Q95Q95|TOR_CAEEL	Q95Q95	TOR_CAEEL	let-363	2697	2	Caenorhabditis elegans OX=6239	2:Experimental evidence at transcript level	Target of rapamycin homolog	1	0.999	3	4	4	4	3	1	3	1	3	1	83654.9	41457.7	83654.9	41457.7	83654.9	41457.7
sp|Q95QA6|PAT12_CAEEL	Q95QA6	PAT12_CAEEL	pat-12	663	33.5	Caenorhabditis elegans OX=6239	1:Experimental evidence at protein level	Protein pat-12	1	0.999	18	35	35	35	28	7	28	7	28	7	232527	178647	232527	178647	232527	178647
sp|Q95QW0|EIF3L_CAEEL	Q95QW0	EIF3L_CAEEL	eif-3.L	537	11.9	Caenorhabditis elegans OX=6239	3:Protein inferred from homology	Eukaryotic translation initiation factor 3 subunit L	1	0.999	4	10	10	10	7	3	7	3	7	3	66090.7	52025.4	66090.7	52025.4	66090.7	52025.4
sp|Q95XX0|UBC13_CAEEL	Q95XX0	UBC13_CAEEL	ubc-13	151	29.1	Caenorhabditis elegans OX=6239	1:Experimental evidence at protein level	Ubiquitin-conjugating enzyme E2 13	1	0.999	2	3	3	3	2	1	2	1	2	1	53648.5	30719.6	53648.5	30719.6	53648.5	30719.6
sp|Q95XX1|PNCB_CAEEL	Q95XX1	PNCB_CAEEL	nprt-1	562	3.4	Caenorhabditis elegans OX=6239	3:Protein inferred from homology	Nicotinate phosphoribosyltransferase	1	0.999	2	4	4	4	4	0	4	0	4	0	20600.5	0	20600.5	0	20600.5	0
sp|Q95Y04|RS28_CAEEL	Q95Y04	RS28_CAEEL	rps-28	65	33.8	Caenorhabditis elegans OX=6239	3:Protein inferred from homology	40S ribosomal protein S28	1	0.999	2	13	13	13	8	5	8	5	8	5	860097	581119	860097	581119	860097	581119
sp|Q95Y90|RL9_CAEEL	Q95Y90	RL9_CAEEL	rpl-9	189	33.9	Caenorhabditis elegans OX=6239	3:Protein inferred from homology	60S ribosomal protein L9	1	0.999	5	27	27	27	18	9	18	9	18	9	512801	347787	512801	347787	512801	347787
sp|Q95YF3|CGH1_CAEEL	Q95YF3	CGH1_CAEEL	cgh-1	430	15.8	Caenorhabditis elegans OX=6239	1:Experimental evidence at protein level	ATP-dependent RNA helicase cgh-1	1	0.999	4	14	14	14	8	6	8	6	8	6	92719.5	134641	92719.5	134641	92719.5	134641
sp|Q95ZJ1|GALT5_CAEEL	Q95ZJ1	GALT5_CAEEL	gly-5	626	6.1	Caenorhabditis elegans OX=6239	2:Experimental evidence at transcript level	Polypeptide N-acetylgalactosaminyltransferase 5	1	0.999	2	4	4	4	3	1	3	1	3	1	54808.6	50954.9	54808.6	50954.9	54808.6	50954.9
sp|Q95ZQ4|AAPK2_CAEEL	Q95ZQ4	AAPK2_CAEEL	aak-2	626	8.9	Caenorhabditis elegans OX=6239	1:Experimental evidence at protein level	5'-AMP-activated protein kinase catalytic subunit alpha-2	1	0.999	4	8	8	8	6	2	6	2	6	2	29853.5	25252.2	29853.5	25252.2	29853.5	25252.2
sp|Q965W1|FABP9_CAEEL	Q965W1	FABP9_CAEEL	lbp-9	152	28.3	Caenorhabditis elegans OX=6239	3:Protein inferred from homology	Fatty acid-binding protein homolog 9	1	0.999	2	3	3	3	3	0	3	0	3	0	39109.3	0	39109.3	0	39109.3	0
sp|Q966C6|RL7A_CAEEL	Q966C6	RL7A_CAEEL	rpl-7A	265	27.9	Caenorhabditis elegans OX=6239	1:Experimental evidence at protein level	60S ribosomal protein L7a	1	0.999	10	36	36	36	20	16	20	16	20	16	400979	602138	400979	602138	400979	602138
sp|Q9BKQ8|DHX35_CAEEL	Q9BKQ8	DHX35_CAEEL	ddx-35	732	20.1	Caenorhabditis elegans OX=6239	3:Protein inferred from homology	Probable ATP-dependent RNA helicase DHX35 homolog	1	0.999	10	30	27	30	14	16	13	14	14	16	157792	377248	157792	377248	157792	377248
sp|Q9BKU4|PHB1_CAEEL	Q9BKU4	PHB1_CAEEL	phb-1	275	36.7	Caenorhabditis elegans OX=6239	1:Experimental evidence at protein level	Mitochondrial prohibitin complex protein 1	1	0.999	8	21	21	21	12	9	12	9	12	9	207741	258101	207741	258101	207741	258101
sp|Q9BL07|PLBL3_CAEEL	Q9BL07	PLBL3_CAEEL	Y54F10AM.8	581	13.4	Caenorhabditis elegans OX=6239	1:Experimental evidence at protein level	Putative phospholipase B-like 3	1	0.999	6	13	13	13	8	5	8	5	8	5	90598.3	102563	90598.3	102563	90598.3	102563
sp|Q9BL19|RL17_CAEEL	Q9BL19	RL17_CAEEL	rpl-17	187	24.1	Caenorhabditis elegans OX=6239	3:Protein inferred from homology	60S ribosomal protein L17	1	0.999	4	14	14	14	10	4	10	4	10	4	390068	108723	390068	108723	390068	108723
sp|Q9GYF1|TNNI2_CAEEL	Q9GYF1	TNNI2_CAEEL	unc-27	242	7.4	Caenorhabditis elegans OX=6239	2:Experimental evidence at transcript level	Troponin I 2	1	0.999	1	3	3	3	3	0	3	0	3	0	57142.5	0	57142.5	0	57142.5	0
sp|Q9GYI4|JMJD6_CAEEL	Q9GYI4	JMJD6_CAEEL	psr-1	400	6.2	Caenorhabditis elegans OX=6239	1:Experimental evidence at protein level	Bifunctional arginine demethylase and lysyl-hydroxylase psr-1	1	0.999	2	5	5	5	2	3	2	3	2	3	46154.7	33841.4	46154.7	33841.4	46154.7	33841.4
sp|Q9GZE9|LDP1_CAEEL	Q9GZE9	LDP1_CAEEL	ldp-1	426	20.9	Caenorhabditis elegans OX=6239	1:Experimental evidence at protein level	Lipid droplet localized protein	1	0.999	7	17	17	17	12	5	12	5	12	5	51602.2	139262	51602.2	139262	51602.2	139262
sp|Q9GZH2|RUVB2_CAEEL	Q9GZH2	RUVB2_CAEEL	ruvb-2	448	9.8	Caenorhabditis elegans OX=6239	1:Experimental evidence at protein level	RuvB-like 2	1	0.999	2	2	2	2	2	0	2	0	2	0	54322.2	0	54322.2	0	54322.2	0
sp|Q9GZH3|IMDH_CAEEL	Q9GZH3	IMDH_CAEEL	T22D1.3	534	15.5	Caenorhabditis elegans OX=6239	3:Protein inferred from homology	Inosine-5'-monophosphate dehydrogenase	1	0.999	6	8	8	8	5	3	5	3	5	3	26810.6	103016	26810.6	103016	26810.6	103016
sp|Q9GZH4|RPN1_CAEEL	Q9GZH4	RPN1_CAEEL	ribo-1	586	39.9	Caenorhabditis elegans OX=6239	3:Protein inferred from homology	Dolichyl-diphosphooligosaccharide--protein glycosyltransferase subunit 1	1	0.999	18	42	42	42	29	13	29	13	29	13	243144	132555	243144	132555	243144	132555
sp|Q9N2V9|PDE6_CAEEL	Q9N2V9	PDE6_CAEEL	pde-6	760	22.2	Caenorhabditis elegans OX=6239	3:Protein inferred from homology	Probable 3',5'-cyclic phosphodiesterase pde-6	1	0.999	15	46	46	46	20	26	20	26	20	26	161190	361383	161190	361383	161190	361383
sp|Q9N2W7|NDUAC_CAEEL	Q9N2W7	NDUAC_CAEEL	Y94H6A.8	146	25.3	Caenorhabditis elegans OX=6239	3:Protein inferred from homology	Probable NADH dehydrogenase [ubiquinone] 1 alpha subcomplex subunit 12	1	0.999	3	8	8	8	4	4	4	4	4	4	212965	198478	212965	198478	212965	198478
sp|Q9N2Z7|WWP1_CAEEL	Q9N2Z7	WWP1_CAEEL	wwp-1	794	3.7	Caenorhabditis elegans OX=6239	1:Experimental evidence at protein level	E3 ubiquitin-protein ligase wwp-1	1	0.999	2	3	3	3	3	0	3	0	3	0	18461.1	0	18461.1	0	18461.1	0
sp|Q9N358|TCPQ_CAEEL	Q9N358	TCPQ_CAEEL	cct-8	548	17.7	Caenorhabditis elegans OX=6239	1:Experimental evidence at protein level	T-complex protein 1 subunit theta	1	0.999	8	21	21	21	13	8	13	8	13	8	163920	147574	163920	147574	163920	147574
sp|Q9N3S4|PUF60_CAEEL	Q9N3S4	PUF60_CAEEL	rnp-6	749	7.7	Caenorhabditis elegans OX=6239	1:Experimental evidence at protein level	Poly(U)-binding-splicing factor rnp-6	1	0.999	4	13	13	13	8	5	8	5	8	5	144116	113946	144116	113946	144116	113946
sp|Q9N3T5|AFG3_CAEEL	Q9N3T5	AFG3_CAEEL	spg-7	782	6.3	Caenorhabditis elegans OX=6239	3:Protein inferred from homology	AFG3-like protein spg-7	1	0.999	3	5	5	5	5	0	5	0	5	0	68505.8	0	68505.8	0	68505.8	0
sp|Q9N3X2|RS4_CAEEL	Q9N3X2	RS4_CAEEL	rps-4	259	52.9	Caenorhabditis elegans OX=6239	1:Experimental evidence at protein level	40S ribosomal protein S4	1	0.999	13	61	61	61	37	24	37	24	37	24	881131	1.25583e+06	881131	1.25583e+06	881131	1.25583e+06
sp|Q9N408|TIM8_CAEEL	Q9N408	TIM8_CAEEL	ddp-1	83	30.1	Caenorhabditis elegans OX=6239	3:Protein inferred from homology	Mitochondrial import inner membrane translocase subunit Tim8	1	0.999	2	4	4	4	4	0	4	0	4	0	78156.9	0	78156.9	0	78156.9	0
sp|Q9N4A7|SEC13_CAEEL	Q9N4A7	SEC13_CAEEL	npp-20	313	17.3	Caenorhabditis elegans OX=6239	1:Experimental evidence at protein level	Protein SEC13 homolog	1	0.999	4	8	8	8	6	2	6	2	6	2	76687.3	30500.6	76687.3	30500.6	76687.3	30500.6
sp|Q9N4C2|CPSF1_CAEEL	Q9N4C2	CPSF1_CAEEL	cpsf-1	1454	11.9	Caenorhabditis elegans OX=6239	3:Protein inferred from homology	Probable cleavage and polyadenylation specificity factor subunit 1	1	0.999	10	31	31	31	16	15	16	15	16	15	138501	159767	138501	159767	138501	159767
sp|Q9N4G7|TAM41_CAEEL	Q9N4G7	TAM41_CAEEL	Y71F9B.2	321	7.8	Caenorhabditis elegans OX=6239	3:Protein inferred from homology	Phosphatidate cytidylyltransferase, mitochondrial	1	0.999	2	3	3	3	3	0	3	0	3	0	25606.9	0	25606.9	0	25606.9	0
sp|Q9N4I0|ARP3_CAEEL	Q9N4I0	ARP3_CAEEL	arx-1	425	13.9	Caenorhabditis elegans OX=6239	3:Protein inferred from homology	Actin-related protein 3	1	0.999	3	4	4	4	4	0	4	0	4	0	67537.1	0	67537.1	0	67537.1	0
sp|Q9N4I4|RL10A_CAEEL	Q9N4I4	RL10A_CAEEL	rpl-1	216	19.4	Caenorhabditis elegans OX=6239	3:Protein inferred from homology	60S ribosomal protein L10a	1	0.999	4	20	20	20	14	6	14	6	14	6	886349	481313	886349	481313	886349	481313
sp|Q9N4J2|VIT3_CAEEL	Q9N4J2	VIT3_CAEEL	vit-3	1603	25.1	Caenorhabditis elegans OX=6239	1:Experimental evidence at protein level	Vitellogenin-3	1	0.999	29	61	5	61	49	12	4	1	49	12	188566	168903	64840.5	41575.3	188566	168903
sp|Q9N4J8|TCPG_CAEEL	Q9N4J8	TCPG_CAEEL	cct-3	543	24.9	Caenorhabditis elegans OX=6239	3:Protein inferred from homology	T-complex protein 1 subunit gamma	1	0.999	12	29	29	29	18	11	18	11	18	11	106784	138358	106784	138358	106784	138358
sp|Q9N4M4|ANC1_CAEEL	Q9N4M4	ANC1_CAEEL	anc-1	8545	24.8	Caenorhabditis elegans OX=6239	1:Experimental evidence at protein level	Nuclear anchorage protein 1	1	0.999	33	66	66	66	52	14	52	14	52	14	288164	151698	288164	151698	288164	151698
sp|Q9N4X8|GSTPA_CAEEL	Q9N4X8	GSTPA_CAEEL	gst-10	210	32.4	Caenorhabditis elegans OX=6239	1:Experimental evidence at protein level	Glutathione S-transferase P 10	1	0.999	6	11	11	11	9	2	9	2	9	2	144072	38158.4	144072	38158.4	144072	38158.4
sp|Q9N4Z0|L2HDH_CAEEL	Q9N4Z0	L2HDH_CAEEL	Y45G12B.3	433	13.9	Caenorhabditis elegans OX=6239	3:Protein inferred from homology	L-2-hydroxyglutarate dehydrogenase, mitochondrial	1	0.999	3	3	3	3	3	0	3	0	3	0	56806	0	56806	0	56806	0
sp|Q9N5R9|SPT16_CAEEL	Q9N5R9	SPT16_CAEEL	spt-16	1030	2.7	Caenorhabditis elegans OX=6239	1:Experimental evidence at protein level	FACT complex subunit spt-16	1	0.999	2	3	3	3	3	0	3	0	3	0	35703.6	0	35703.6	0	35703.6	0
sp|Q9N5Y2|TECR_CAEEL	Q9N5Y2	TECR_CAEEL	art-1	308	19.8	Caenorhabditis elegans OX=6239	3:Protein inferred from homology	Probable very-long-chain enoyl-CoA reductase art-1	1	0.999	6	9	9	9	8	1	8	1	8	1	148766	92059.9	148766	92059.9	148766	92059.9
sp|Q9NA75|T38B1_CAEEL	Q9NA75	T38B1_CAEEL	tric-1B.1	295	11.5	Caenorhabditis elegans OX=6239	1:Experimental evidence at protein level	Trimeric intracellular cation channel type 1B.1	1	0.999	2	3	3	3	3	0	3	0	3	0	35363.9	0	35363.9	0	35363.9	0
sp|Q9NAH6|KS6B_CAEEL	Q9NAH6	KS6B_CAEEL	rsks-1	550	11.8	Caenorhabditis elegans OX=6239	1:Experimental evidence at protein level	Ribosomal protein S6 kinase beta	1	0.999	4	7	7	7	5	2	5	2	5	2	107938	71595.1	107938	71595.1	107938	71595.1
sp|Q9NEN6|RS6_CAEEL	Q9NEN6	RS6_CAEEL	rps-6	246	28	Caenorhabditis elegans OX=6239	1:Experimental evidence at protein level	40S ribosomal protein S6	1	0.999	7	33	33	33	18	15	18	15	18	15	487991	650201	487991	650201	487991	650201
sp|Q9NEQ0|FAT1_CAEEL	Q9NEQ0	FAT1_CAEEL	fat-1	402	9.2	Caenorhabditis elegans OX=6239	1:Experimental evidence at protein level	Omega-3 fatty acid desaturase fat-1	1	0.999	3	4	4	4	4	0	4	0	4	0	176156	0	176156	0	176156	0
sp|Q9NEW6|RSP3_CAEEL	Q9NEW6	RSP3_CAEEL	rsp-3	258	34.5	Caenorhabditis elegans OX=6239	1:Experimental evidence at protein level	Probable splicing factor, arginine/serine-rich 3	1	0.999	8	32	32	32	16	16	16	16	16	16	969420	1.32516e+06	969420	1.32516e+06	969420	1.32516e+06
sp|Q9NEZ5|UNC95_CAEEL	Q9NEZ5	UNC95_CAEEL	unc-95	350	28.3	Caenorhabditis elegans OX=6239	1:Experimental evidence at protein level	LIM domain-containing protein unc-95	1	0.999	6	8	8	8	7	1	7	1	7	1	81662.4	31040.7	81662.4	31040.7	81662.4	31040.7
sp|Q9TW45|PAR1_CAEEL	Q9TW45	PAR1_CAEEL	par-1	1192	4.5	Caenorhabditis elegans OX=6239	1:Experimental evidence at protein level	Serine/threonine-protein kinase par-1	1	0.999	3	4	4	4	4	0	4	0	4	0	33757	0	33757	0	33757	0
sp|Q9TXP0|RS27_CAEEL	Q9TXP0	RS27_CAEEL	rps-27	83	32.5	Caenorhabditis elegans OX=6239	1:Experimental evidence at protein level	40S ribosomal protein S27	1	0.999	2	12	12	12	7	5	7	5	7	5	849011	241753	849011	241753	849011	241753
sp|Q9TXQ1|TNKS1_CAEEL	Q9TXQ1	TNKS1_CAEEL	tank-1	2276	2.2	Caenorhabditis elegans OX=6239	2:Experimental evidence at transcript level	Poly [ADP-ribose] polymerase tankyrase	1	0.999	4	5	5	5	4	1	4	1	4	1	25706.1	26160.3	25706.1	26160.3	25706.1	26160.3
sp|Q9TYK1|GAR1_CAEEL	Q9TYK1	GAR1_CAEEL	Y66H1A.4	244	28.7	Caenorhabditis elegans OX=6239	3:Protein inferred from homology	Probable H/ACA ribonucleoprotein complex subunit 1-like protein	1	0.999	4	12	12	12	9	3	9	3	9	3	223955	131689	223955	131689	223955	131689
sp|Q9TYV5|NSUN1_CAEEL	Q9TYV5	NSUN1_CAEEL	nsun-1	664	7.5	Caenorhabditis elegans OX=6239	1:Experimental evidence at protein level	26S rRNA (cytosine-C(5))-methyltransferase nsun-1	1	0.999	4	10	10	10	6	4	6	4	6	4	84786.6	181144	84786.6	181144	84786.6	181144
sp|Q9TZC4|ILKH_CAEEL	Q9TZC4	ILKH_CAEEL	pat-4	466	16.5	Caenorhabditis elegans OX=6239	1:Experimental evidence at protein level	Integrin-linked protein kinase homolog pat-4	1	0.999	6	10	10	10	9	1	9	1	9	1	113980	59008.6	113980	59008.6	113980	59008.6
sp|Q9TZH6|PHS_CAEEL	Q9TZH6	PHS_CAEEL	pcbd-1	142	15.5	Caenorhabditis elegans OX=6239	3:Protein inferred from homology	Putative pterin-4-alpha-carbinolamine dehydratase	1	0.999	3	8	8	8	4	4	4	4	4	4	62625.2	97422.7	62625.2	97422.7	62625.2	97422.7
sp|Q9TZI1|CERK_CAEEL	Q9TZI1	CERK_CAEEL	cerk-1	549	5.5	Caenorhabditis elegans OX=6239	3:Protein inferred from homology	Ceramide kinase 1	1	0.999	2	2	2	2	2	0	2	0	2	0	31896.3	0	31896.3	0	31896.3	0
sp|Q9TZL8|PFKA1_CAEEL	Q9TZL8	PFKA1_CAEEL	pfk-1.1	814	30.6	Caenorhabditis elegans OX=6239	3:Protein inferred from homology	ATP-dependent 6-phosphofructokinase 1	1	0.999	18	36	36	36	29	7	29	7	29	7	111146	106211	111146	106211	111146	106211
sp|Q9U1Q4|SYV_CAEEL	Q9U1Q4	SYV_CAEEL	glp-4	1050	28.8	Caenorhabditis elegans OX=6239	1:Experimental evidence at protein level	Valine--tRNA ligase	1	0.999	20	42	42	42	31	11	31	11	31	11	239472	189854	239472	189854	239472	189854
sp|Q9U1W1|TFG_CAEEL	Q9U1W1	TFG_CAEEL	tfg-1	486	5.3	Caenorhabditis elegans OX=6239	1:Experimental evidence at protein level	Protein tfg-1	1	0.999	2	5	5	5	4	1	4	1	4	1	51659.3	47460.2	51659.3	47460.2	51659.3	47460.2
sp|Q9U217|FAAH4_CAEEL	Q9U217	FAAH4_CAEEL	faah-4	647	4.6	Caenorhabditis elegans OX=6239	1:Experimental evidence at protein level	Monoglyceride lipase faah-4	1	0.999	2	2	2	2	2	0	2	0	2	0	29733.6	0	29733.6	0	29733.6	0
sp|Q9U299|XRN2_CAEEL	Q9U299	XRN2_CAEEL	xrn-2	975	6.5	Caenorhabditis elegans OX=6239	1:Experimental evidence at protein level	5'-3' exoribonuclease 2 homolog	1	0.999	2	3	3	3	3	0	3	0	3	0	21227.5	0	21227.5	0	21227.5	0
sp|Q9U2A9|BOP1_CAEEL	Q9U2A9	BOP1_CAEEL	Y48B6A.1	674	5.3	Caenorhabditis elegans OX=6239	3:Protein inferred from homology	Ribosome biogenesis protein BOP1 homolog	1	0.999	2	3	3	3	2	1	2	1	2	1	26669.4	15703.1	26669.4	15703.1	26669.4	15703.1
sp|Q9U2D9|GYS_CAEEL	Q9U2D9	GYS_CAEEL	gsy-1	672	8.2	Caenorhabditis elegans OX=6239	1:Experimental evidence at protein level	Glycogen [starch] synthase	1	0.999	5	8	8	8	6	2	6	2	6	2	61221.9	65521.9	61221.9	65521.9	61221.9	65521.9
sp|Q9U2G0|U520_CAEEL	Q9U2G0	U520_CAEEL	snrp-200	2145	3.4	Caenorhabditis elegans OX=6239	3:Protein inferred from homology	Putative U5 small nuclear ribonucleoprotein 200 kDa helicase	1	0.999	6	10	10	10	5	5	5	5	5	5	44286.2	83494.7	44286.2	83494.7	44286.2	83494.7
sp|Q9U2H9|EF1B2_CAEEL	Q9U2H9	EF1B2_CAEEL	eef-1B.2	263	35.4	Caenorhabditis elegans OX=6239	1:Experimental evidence at protein level	Probable elongation factor 1-beta/1-delta 2	1	0.999	6	26	8	26	18	8	5	3	18	8	274691	164142	108534	75518.3	274691	164142
sp|Q9U2M4|HOT_CAEEL	Q9U2M4	HOT_CAEEL	hphd-1	465	29	Caenorhabditis elegans OX=6239	3:Protein inferred from homology	Hydroxyacid-oxoacid transhydrogenase, mitochondrial	1	0.999	7	18	18	18	13	5	13	5	13	5	69811.8	142368	69811.8	142368	69811.8	142368
sp|Q9U2Q9|GSK3_CAEEL	Q9U2Q9	GSK3_CAEEL	gsk-3	362	32.3	Caenorhabditis elegans OX=6239	1:Experimental evidence at protein level	Glycogen synthase kinase-3	1	0.999	8	27	27	27	15	12	15	12	15	12	226582	263946	226582	263946	226582	263946
sp|Q9U2X0|ANM1_CAEEL	Q9U2X0	ANM1_CAEEL	prmt-1	348	24.7	Caenorhabditis elegans OX=6239	1:Experimental evidence at protein level	Protein arginine N-methyltransferase 1	1	0.999	6	12	12	12	12	0	12	0	12	0	73738.8	0	73738.8	0	73738.8	0
sp|Q9U2Y2|CK5P3_CAEEL	Q9U2Y2	CK5P3_CAEEL	cdkr-3	489	10.4	Caenorhabditis elegans OX=6239	3:Protein inferred from homology	CDK5RAP3-like protein	1	0.999	3	6	6	6	6	0	6	0	6	0	45862.9	0	45862.9	0	45862.9	0
sp|Q9U3D6|ADR1_CAEEL	Q9U3D6	ADR1_CAEEL	adr-1	964	3.2	Caenorhabditis elegans OX=6239	1:Experimental evidence at protein level	A-to-I RNA editing regulator adr-1	1	0.999	2	2	2	2	2	0	2	0	2	0	49168.9	0	49168.9	0	49168.9	0
sp|Q9XTB5|LEM2_CAEEL	Q9XTB5	LEM2_CAEEL	lem-2	500	11.4	Caenorhabditis elegans OX=6239	1:Experimental evidence at protein level	LEM protein 2	1	0.999	3	3	3	3	3	0	3	0	3	0	50186	0	50186	0	50186	0
sp|Q9XTI0|3HIDH_CAEEL	Q9XTI0	3HIDH_CAEEL	B0250.5	299	25.4	Caenorhabditis elegans OX=6239	3:Protein inferred from homology	Probable 3-hydroxyisobutyrate dehydrogenase, mitochondrial	1	0.999	5	17	17	17	9	8	9	8	9	8	188993	109389	188993	109389	188993	109389
sp|Q9XTU6|RUXE_CAEEL	Q9XTU6	RUXE_CAEEL	snr-6	90	27.8	Caenorhabditis elegans OX=6239	3:Protein inferred from homology	Probable small nuclear ribonucleoprotein E	1	0.999	2	6	6	6	4	2	4	2	4	2	83904.7	115780	83904.7	115780	83904.7	115780
sp|Q9XUP3|EIF3K_CAEEL	Q9XUP3	EIF3K_CAEEL	eif-3.K	240	18.8	Caenorhabditis elegans OX=6239	2:Experimental evidence at transcript level	Eukaryotic translation initiation factor 3 subunit K	1	0.999	3	4	4	4	4	0	4	0	4	0	78633.4	0	78633.4	0	78633.4	0
sp|Q9XUV0|PBS5_CAEEL	Q9XUV0	PBS5_CAEEL	pbs-5	284	13	Caenorhabditis elegans OX=6239	3:Protein inferred from homology	Proteasome subunit pbs-5	1	0.999	3	6	6	6	4	2	4	2	4	2	79135.7	80533.1	79135.7	80533.1	79135.7	80533.1
sp|Q9XUY5|AT1B3_CAEEL	Q9XUY5	AT1B3_CAEEL	nkb-3	317	25.9	Caenorhabditis elegans OX=6239	3:Protein inferred from homology	Probable sodium/potassium-transporting ATPase subunit beta-3	1	0.999	6	18	11	18	13	5	7	4	13	5	154924	125050	134530	74016.4	154924	125050
sp|Q9XV52|EFGM_CAEEL	Q9XV52	EFGM_CAEEL	gfm-1	750	8.7	Caenorhabditis elegans OX=6239	3:Protein inferred from homology	Elongation factor G, mitochondrial	1	0.999	3	5	5	5	3	2	3	2	3	2	45629.4	28146.7	45629.4	28146.7	45629.4	28146.7
sp|Q9XVE5|FACE1_CAEEL	Q9XVE5	FACE1_CAEEL	fce-1	442	3.4	Caenorhabditis elegans OX=6239	1:Experimental evidence at protein level	CAAX prenyl protease 1 homolog	1	0.999	2	2	2	2	2	0	2	0	2	0	27060.3	0	27060.3	0	27060.3	0
sp|Q9XVF7|RL8_CAEEL	Q9XVF7	RL8_CAEEL	rpl-2	260	20	Caenorhabditis elegans OX=6239	3:Protein inferred from homology	60S ribosomal protein L8	1	0.999	6	21	21	21	14	7	14	7	14	7	653279	323953	653279	323953	653279	323953
sp|Q9XVI9|MLC5_CAEEL	Q9XVI9	MLC5_CAEEL	mlc-5	142	24.6	Caenorhabditis elegans OX=6239	1:Experimental evidence at protein level	Myosin-2 essential light chain	1	0.999	3	10	10	10	9	1	9	1	9	1	33543.5	38733.1	33543.5	38733.1	33543.5	38733.1
sp|Q9XVP0|RS15_CAEEL	Q9XVP0	RS15_CAEEL	rps-15	151	37.1	Caenorhabditis elegans OX=6239	1:Experimental evidence at protein level	40S ribosomal protein S15	1	0.999	5	20	20	20	15	5	15	5	15	5	963344	472677	963344	472677	963344	472677
sp|Q9XVS7|NXF1_CAEEL	Q9XVS7	NXF1_CAEEL	nxf-1	628	4.5	Caenorhabditis elegans OX=6239	1:Experimental evidence at protein level	Nuclear RNA export factor 1	1	0.999	2	3	3	3	3	0	3	0	3	0	25111.6	0	25111.6	0	25111.6	0
sp|Q9XW16|PROF1_CAEEL	Q9XW16	PROF1_CAEEL	pfn-1	132	47	Caenorhabditis elegans OX=6239	2:Experimental evidence at transcript level	Profilin-1	1	0.999	5	14	14	14	10	4	10	4	10	4	173480	90234.5	173480	90234.5	173480	90234.5
sp|Q9XW92|VATA_CAEEL	Q9XW92	VATA_CAEEL	vha-13	606	44.1	Caenorhabditis elegans OX=6239	1:Experimental evidence at protein level	V-type proton ATPase catalytic subunit A	1	0.999	20	136	136	136	84	52	84	52	84	52	655667	672122	655667	672122	655667	672122
sp|Q9XWC3|DMON1_CAEEL	Q9XWC3	DMON1_CAEEL	Y73F4A.2	168	43.5	Caenorhabditis elegans OX=6239	1:Experimental evidence at protein level	DOMON domain-containing protein Y73F4A.2	1	0.999	4	16	16	16	6	10	6	10	6	10	131999	377250	131999	377250	131999	377250
sp|Q9XWI6|EIF3B_CAEEL	Q9XWI6	EIF3B_CAEEL	eif-3.B	725	17.5	Caenorhabditis elegans OX=6239	3:Protein inferred from homology	Eukaryotic translation initiation factor 3 subunit B	1	0.999	10	22	22	22	12	10	12	10	12	10	163894	102470	163894	102470	163894	102470
sp|Q9XWV2|PLBL1_CAEEL	Q9XWV2	PLBL1_CAEEL	Y37D8A.2	571	13.8	Caenorhabditis elegans OX=6239	1:Experimental evidence at protein level	Putative phospholipase B-like 1	1	0.999	5	13	13	13	10	3	10	3	10	3	102670	76078.6	102670	76078.6	102670	76078.6
sp|Q9XWZ2|ACD11_CAEEL	Q9XWZ2	ACD11_CAEEL	acdh-11	617	5.7	Caenorhabditis elegans OX=6239	1:Experimental evidence at protein level	Acyl-CoA dehydrogenase family member 11	1	0.999	3	3	3	3	3	0	3	0	3	0	47684.2	0	47684.2	0	47684.2	0
sp|Q9XXA7|NEUFC_CAEEL	Q9XXA7	NEUFC_CAEEL	tag-131	326	12.3	Caenorhabditis elegans OX=6239	3:Protein inferred from homology	Neuferricin homolog	1	0.999	3	3	3	3	3	0	3	0	3	0	42357.3	0	42357.3	0	42357.3	0
sp|Q9XXD4|NHP2_CAEEL	Q9XXD4	NHP2_CAEEL	Y48A6B.3	163	28.2	Caenorhabditis elegans OX=6239	3:Protein inferred from homology	Putative H/ACA ribonucleoprotein complex subunit 2-like protein	1	0.999	4	12	12	12	5	7	5	7	5	7	137976	236716	137976	236716	137976	236716
sp|Q9XXK1|ATPA_CAEEL	Q9XXK1	ATPA_CAEEL	atp-1	538	52.2	Caenorhabditis elegans OX=6239	1:Experimental evidence at protein level	ATP synthase subunit alpha, mitochondrial	1	0.999	25	94	94	94	62	32	62	32	62	32	1980351	1.38406e+06	1980351	1.38406e+06	1980351	1.38406e+06
sp|Q9XXN2|IMMT2_CAEEL	Q9XXN2	IMMT2_CAEEL	immt-2	654	9.5	Caenorhabditis elegans OX=6239	2:Experimental evidence at transcript level	MIC	1	0.999	3	3	3	3	3	0	3	0	3	0	60037.3	0	60037.3	0	60037.3	0
sp|Q9XXU9|VATC_CAEEL	Q9XXU9	VATC_CAEEL	vha-11	384	34.1	Caenorhabditis elegans OX=6239	2:Experimental evidence at transcript level	V-type proton ATPase subunit C	1	0.999	11	19	19	19	14	5	14	5	14	5	152304	158413	152304	158413	152304	158413
sp|Q9Y041|HGD_CAEEL	Q9Y041	HGD_CAEEL	hgo-1	437	18.8	Caenorhabditis elegans OX=6239	2:Experimental evidence at transcript level	Homogentisate 1,2-dioxygenase	1	0.999	6	18	18	18	13	5	13	5	13	5	223064	199958	223064	199958	223064	199958
sp|Q9Y194|SGPL_CAEEL	Q9Y194	SGPL_CAEEL	spl-1	552	13.8	Caenorhabditis elegans OX=6239	1:Experimental evidence at protein level	Sphingosine-1-phosphate lyase	1	0.999	6	11	11	11	11	0	11	0	11	0	105787	0	105787	0	105787	0
sp|U4PCM1|WDR33_CAEEL	U4PCM1	WDR33_CAEEL	pfs-2	809	9.9	Caenorhabditis elegans OX=6239	1:Experimental evidence at protein level	pre-mRNA 3' end processing protein pfs-2	1	0.999	5	10	10	10	5	5	5	5	5	5	66593.8	126984	66593.8	126984	66593.8	126984
sp|V6CLA2|HECD1_CAEEL	V6CLA2	HECD1_CAEEL	hecd-1	2648	2.9	Caenorhabditis elegans OX=6239	1:Experimental evidence at protein level	E3 ubiquitin-protein ligase hecd-1	1	0.999	2	4	4	4	4	0	4	0	4	0	44145.8	0	44145.8	0	44145.8	0
sp|H1UBK1|MAP2_CAEEL	H1UBK1	MAP2_CAEEL	map-2	468	7.3	Caenorhabditis elegans OX=6239	1:Experimental evidence at protein level	Methionine aminopeptidase 2	1	0.999	3	5	4	5	4	1	3	1	4	1	65171.1	51975.4	47189.7	51975.4	65171.1	51975.4
sp|O02365|IFA2_CAEEL	O02365	IFA2_CAEEL	mua-6	581	30.6	Caenorhabditis elegans OX=6239	1:Experimental evidence at protein level	Intermediate filament protein ifa-2	1	0.999	17	28	19	28	21	7	14	5	21	7	232969	102074	114459	94202.2	232969	102074
sp|O17680|METK1_CAEEL	O17680	METK1_CAEEL	sams-1	403	36.7	Caenorhabditis elegans OX=6239	1:Experimental evidence at protein level	Probable S-adenosylmethionine synthase 1	1	0.999	12	34	24	34	25	9	17	7	25	9	143777	231274	155472	127176	143777	231274
sp|Q27522|METK5_CAEEL	Q27522	METK5_CAEEL	sams-5	404	33.9	Caenorhabditis elegans OX=6239	3:Protein inferred from homology	Probable S-adenosylmethionine synthase 5	1	0.999	11	18	8	28	10	8	6	2	18	10	171577	187617	127829	72426.4	135444	279340
sp|P50305|METK3_CAEEL	P50305	METK3_CAEEL	sams-3	404	22.5	Caenorhabditis elegans OX=6239	1:Experimental evidence at protein level	Probable S-adenosylmethionine synthase 3	1	0.9986	8	1	0	21	0	1	0	0	12	9	0	48080	0	0	133638	257723
sp|O61235|CATA2_CAEEL	O61235	CATA2_CAEEL	ctl-1	497	18.1	Caenorhabditis elegans OX=6239	1:Experimental evidence at protein level	Catalase-2	1	0.999	5	9	5	9	6	3	4	1	6	3	74501.3	73494.7	46716.2	13202.6	74501.3	73494.7
sp|P04264|K2C1_HUMAN	P04264	K2C1_HUMAN	KRT1	644	30.6	Homo sapiens	1:Experimental evidence at protein level	Keratin, type II cytoskeletal 1	1	0.999	24	107	94	107	34	73	30	64	34	73	736469	4.53736e+06	726609	3620654	736469	4.53736e+06
sp|P35908|K22E_HUMAN	P35908	K22E_HUMAN	KRT2	639	33.3	Homo sapiens	1:Experimental evidence at protein level	Keratin, type II cytoskeletal 2 epidermal	1	0.999	20	51	51	64	11	40	11	40	15	49	156740	775803	156740	775803	534012	2.11391e+06
sp|P17330|G3P3_CAEEL	P17330	G3P3_CAEEL	gpd-3	341	51.3	Caenorhabditis elegans OX=6239	3:Protein inferred from homology	Glyceraldehyde-3-phosphate dehydrogenase 3	1	0.999	15	81	1	81	59	22	1	0	59	22	1.14369e+06	958214	15455.7	0	1.14369e+06	958214
sp|P31161|SODM1_CAEEL	P31161	SODM1_CAEEL	sod-2	221	36.2	Caenorhabditis elegans OX=6239	1:Experimental evidence at protein level	Superoxide dismutase [Mn] 1, mitochondrial	1	0.999	6	14	8	14	8	6	3	5	8	6	125000	515929	150465	481079	125000	515929
sp|P34183|SYH_CAEEL	P34183	SYH_CAEEL	hars-1	521	11.9	Caenorhabditis elegans OX=6239	2:Experimental evidence at transcript level	Histidine--tRNA ligase	1	0.999	4	7	5	7	6	1	5	0	6	1	69925.2	27192.6	70085.5	0	69925.2	27192.6
sp|P34213|RAB6A_CAEEL	P34213	RAB6A_CAEEL	rab-6.1	205	15.6	Caenorhabditis elegans OX=6239	3:Protein inferred from homology	Ras-related protein Rab-6.1	1	0.999	3	7	1	7	2	5	1	0	2	5	114365	230562	16940	0	114365	230562
sp|Q94986|RAB3_CAEEL	Q94986	RAB3_CAEEL	rab-3	219	14.2	Caenorhabditis elegans OX=6239	1:Experimental evidence at protein level	Ras-related protein Rab-3	1	0.999	3	3	3	6	3	0	3	0	4	2	43116.8	0	43116.8	0	140542	196959
sp|Q94148|RAB10_CAEEL	Q94148	RAB10_CAEEL	rab-10	201	5.5	Caenorhabditis elegans OX=6239	1:Experimental evidence at protein level	Ras-related protein Rab-10	0.9972	0.999	2	2	2	5	1	1	1	1	2	3	39630.9	140280	39630.9	140280	137056	337239
sp|P34690|TBA2_CAEEL	P34690	TBA2_CAEEL	tba-2	448	30.8	Caenorhabditis elegans OX=6239	1:Experimental evidence at protein level	Tubulin alpha-2 chain	1	0.999	11	48	37	48	33	15	27	10	33	15	933792	884067	540093	413867	933792	884067
sp|P34713|PGP3_CAEEL	P34713	PGP3_CAEEL	pgp-3	1268	2.4	Caenorhabditis elegans OX=6239	2:Experimental evidence at transcript level	Multidrug resistance protein pgp-3	1	0.999	2	3	1	3	2	1	1	0	2	1	35691	28673.2	12824.2	0	35691	28673.2
sp|P51875|GNAO_CAEEL	P51875	GNAO_CAEEL	goa-1	354	18.6	Caenorhabditis elegans OX=6239	1:Experimental evidence at protein level	Guanine nucleotide-binding protein G(o) subunit alpha	1	0.999	6	8	7	8	5	3	5	2	5	3	99084	99543.5	116218	66252.9	99084	99543.5
sp|P52013|CYP5_CAEEL	P52013	CYP5_CAEEL	cyn-5	204	16.2	Caenorhabditis elegans OX=6239	1:Experimental evidence at protein level	Peptidyl-prolyl cis-trans isomerase 5	1	0.999	3	6	3	6	3	3	2	1	3	3	80743.8	95696.1	62093.9	50623.5	80743.8	95696.1
sp|P52015|CYP7_CAEEL	P52015	CYP7_CAEEL	cyn-7	171	36.3	Caenorhabditis elegans OX=6239	1:Experimental evidence at protein level	Peptidyl-prolyl cis-trans isomerase 7	1	0.999	4	17	2	17	11	6	2	0	11	6	261517	264537	43546.4	0	261517	264537
sp|P52275|TBB2_CAEEL	P52275	TBB2_CAEEL	tbb-2	450	49.8	Caenorhabditis elegans OX=6239	1:Experimental evidence at protein level	Tubulin beta-2 chain	1	0.999	19	164	61	164	104	60	37	24	104	60	1.41093e+06	1.01306e+06	739678	639161	1.41093e+06	1.01306e+06
sp|P12456|TBB1_CAEEL	P12456	TBB1_CAEEL	mec-7	441	27.4	Caenorhabditis elegans OX=6239	2:Experimental evidence at transcript level	Tubulin beta-1 chain	1	0.999	11	12	9	62	11	1	8	1	41	21	89926.6	32235.5	89926.6	32235.5	1.17558e+06	895173
sp|P54216|ALF1_CAEEL	P54216	ALF1_CAEEL	aldo-1	366	63.1	Caenorhabditis elegans OX=6239	1:Experimental evidence at protein level	Fructose-bisphosphate aldolase 1	1	0.999	17	43	42	43	26	17	25	17	26	17	233393	277642	233393	277642	233393	277642
sp|P91253|GST7_CAEEL	P91253	GST7_CAEEL	gst-7	206	31.6	Caenorhabditis elegans OX=6239	3:Protein inferred from homology	Probable glutathione S-transferase 7	1	0.999	5	14	6	14	7	7	3	3	7	7	152509	225855	58092.8	109058	152509	225855
sp|Q09517|LE767_CAEEL	Q09517	LE767_CAEEL	let-767	316	39.2	Caenorhabditis elegans OX=6239	1:Experimental evidence at protein level	Very-long-chain 3-oxooacyl-coA reductase let-767	1	0.999	11	33	30	33	24	9	22	8	24	9	271615	284883	278845	247764	271615	284883
sp|Q18801|GMD1_CAEEL	Q18801	GMD1_CAEEL	bre-1	399	23.6	Caenorhabditis elegans OX=6239	1:Experimental evidence at protein level	GDP-mannose 4,6 dehydratase 1	1	0.999	6	12	7	12	8	4	5	2	8	4	102607	124548	99953.6	70308.4	102607	124548
sp|Q19162|RL112_CAEEL	Q19162	RL112_CAEEL	rpl-11.2	196	21.9	Caenorhabditis elegans OX=6239	3:Protein inferred from homology	60S ribosomal protein L11-2	1	0.999	3	12	1	12	5	7	1	0	5	7	418460	418340	8284.58	0	418460	418340
sp|Q20224|FABP2_CAEEL	Q20224	FABP2_CAEEL	lbp-2	161	13	Caenorhabditis elegans OX=6239	1:Experimental evidence at protein level	Fatty acid-binding protein homolog 2	1	0.999	3	4	1	4	2	2	1	0	2	2	40949.8	30705	12758.8	0	40949.8	30705
sp|Q23670|TOP2_CAEEL	Q23670	TOP2_CAEEL	top-2	1520	12.5	Caenorhabditis elegans OX=6239	1:Experimental evidence at protein level	DNA topoisomerase 2 top-2	1	0.999	13	23	15	23	19	4	12	3	19	4	75667.9	169685	35194.2	159420	75667.9	169685
sp|Q93542|NAS24_CAEEL	Q93542	NAS24_CAEEL	nas-24	396	12.6	Caenorhabditis elegans OX=6239	2:Experimental evidence at transcript level	Zinc metalloproteinase nas-24	1	0.999	2	3	3	3	3	0	3	0	3	0	34305.4	0	34305.4	0	34305.4	0
sp|Q94053|MSP78_CAEEL	Q94053	MSP78_CAEEL	msp-78	127	52	Caenorhabditis elegans OX=6239	2:Experimental evidence at transcript level	Major sperm protein 78	1	0.999	7	3	3	44	1	2	1	2	22	22	39148.4	52237.2	39148.4	52237.2	517228	851143
sp|Q19832|MSP3_CAEEL	Q19832	MSP3_CAEEL	msp-3	127	52	Caenorhabditis elegans OX=6239	2:Experimental evidence at transcript level	Major sperm protein 3	1	0.999	7	1	1	42	0	1	0	1	21	21	0	67436.5	0	67436.5	517228	851143
sp|P05634|MSP10_CAEEL	P05634	MSP10_CAEEL	msp-10	127	52	Caenorhabditis elegans OX=6239	2:Experimental evidence at transcript level	Major sperm protein 10/36/56/76	1	0.9986	7	3	3	36	1	2	1	2	19	17	47457.8	44219	47457.8	44219	800121	1115084
sp|Q9TVW5|MSP77_CAEEL	Q9TVW5	MSP77_CAEEL	msp-77	127	51.2	Caenorhabditis elegans OX=6239	2:Experimental evidence at transcript level	Major sperm protein 77/79	0.9999	0.9987	6	1	1	36	0	1	0	1	17	19	0	51600.3	0	51600.3	792397	1117551
sp|P53017|MSP19_CAEEL	P53017	MSP19_CAEEL	msp-19	127	0	Caenorhabditis elegans OX=6239	1:Experimental evidence at protein level	Major sperm protein 19/31/40/45/50/51/53/59/61/65/81/113/142	0.0229	0.999	7	46	0	46	23	23	0	0	23	23	800121	1115084	0	0	800121	1115084	sp|P53019|MSP33_CAEEL, sp|Q17856|MSP55_CAEEL, sp|Q18461|MSP49_CAEEL
sp|Q9XTT9|PRS8_CAEEL	Q9XTT9	PRS8_CAEEL	rpt-6	416	38.9	Caenorhabditis elegans OX=6239	1:Experimental evidence at protein level	26S proteasome regulatory subunit 8	1	0.999	11	22	20	22	18	4	17	3	18	4	126962	143364	96808.9	124439	126962	143364
sp|Q9XXL3|SSP31_CAEEL	Q9XXL3	SSP31_CAEEL	ssp-31	107	24.3	Caenorhabditis elegans OX=6239	1:Experimental evidence at protein level	Sperm-specific class P protein 31	1	0.999	2	2	1	2	2	0	1	0	2	0	34232.4	0	19476	0	34232.4	0
sp|B2D6K9|PPH6R_CAEEL	B2D6K9	PPH6R_CAEEL	saps-1	778	8	Caenorhabditis elegans OX=6239	1:Experimental evidence at protein level	Serine/threonine-protein phosphatase 6 regulatory subunit	0.9999	0.9985	2	2	2	2	2	0	2	0	2	0	15166.2	0	15166.2	0	15166.2	0
sp|O01757|NAT10_CAEEL	O01757	NAT10_CAEEL	nath-10	1043	4.3	Caenorhabditis elegans OX=6239	3:Protein inferred from homology	RNA cytidine acetyltransferase	0.9999	0.999	2	3	3	3	3	0	3	0	3	0	41130.2	0	41130.2	0	41130.2	0
sp|O17040|HACD_CAEEL	O17040	HACD_CAEEL	hpo-8	218	6	Caenorhabditis elegans OX=6239	3:Protein inferred from homology	Very-long-chain (3R)-3-hydroxyacyl-CoA dehydratase hpo-8	0.9999	0.999	1	3	3	3	2	1	2	1	2	1	31873.3	11589.2	31873.3	11589.2	31873.3	11589.2
sp|O17730|THT2_CAEEL	O17730	THT2_CAEEL	mpst-1	328	7.9	Caenorhabditis elegans OX=6239	3:Protein inferred from homology	Putative thiosulfate sulfurtransferase mpst-1	0.9999	0.999	2	3	3	3	1	2	1	2	1	2	12813.1	51392.6	12813.1	51392.6	12813.1	51392.6
sp|P34355|ACX15_CAEEL	P34355	ACX15_CAEEL	acox-1.5	659	4.1	Caenorhabditis elegans OX=6239	3:Protein inferred from homology	Probable acyl-coenzyme A oxidase acox-1.5	0.9999	0.999	2	2	2	2	2	0	2	0	2	0	33934.1	0	33934.1	0	33934.1	0
sp|P34652|CALX_CAEEL	P34652	CALX_CAEEL	cnx-1	619	5.3	Caenorhabditis elegans OX=6239	1:Experimental evidence at protein level	Calnexin	0.9999	0.999	2	5	5	5	3	2	3	2	3	2	86871.6	31695	86871.6	31695	86871.6	31695
sp|P49029|MGN_CAEEL	P49029	MGN_CAEEL	mag-1	152	11.2	Caenorhabditis elegans OX=6239	1:Experimental evidence at protein level	Protein mago nashi homolog	0.9999	0.999	1	3	3	3	3	0	3	0	3	0	17736.2	0	17736.2	0	17736.2	0
sp|P91455|APT_CAEEL	P91455	APT_CAEEL	T19B4.3	185	17.3	Caenorhabditis elegans OX=6239	2:Experimental evidence at transcript level	Adenine phosphoribosyltransferase	0.9999	0.999	2	3	3	3	3	0	3	0	3	0	36245.7	0	36245.7	0	36245.7	0
sp|Q17391|CUL3_CAEEL	Q17391	CUL3_CAEEL	cul-3	777	4.2	Caenorhabditis elegans OX=6239	1:Experimental evidence at protein level	Cullin-3	0.9999	0.999	2	2	2	2	2	0	2	0	2	0	38123.1	0	38123.1	0	38123.1	0
sp|Q20230|KCY2_CAEEL	Q20230	KCY2_CAEEL	F40F8.1	191	16.2	Caenorhabditis elegans OX=6239	1:Experimental evidence at protein level	UMP-CMP kinase 2	0.9999	0.999	2	2	2	2	2	0	2	0	2	0	26888.8	0	26888.8	0	26888.8	0
sp|Q9BLB6|RU2A_CAEEL	Q9BLB6	RU2A_CAEEL	mog-2	253	9.5	Caenorhabditis elegans OX=6239	1:Experimental evidence at protein level	Probable U2 small nuclear ribonucleoprotein A'	0.9999	0.999	3	5	5	5	2	3	2	3	2	3	39819.5	60847.5	39819.5	60847.5	39819.5	60847.5
sp|Q9U3C8|DCN1_CAEEL	Q9U3C8	DCN1_CAEEL	dcn-1	295	9.2	Caenorhabditis elegans OX=6239	1:Experimental evidence at protein level	Defective in cullin neddylation protein 1	0.9999	0.999	2	2	2	2	2	0	2	0	2	0	7273.42	0	7273.42	0	7273.42	0
sp|Q9XWV5|RT10_CAEEL	Q9XWV5	RT10_CAEEL	mrps-10	156	14.7	Caenorhabditis elegans OX=6239	3:Protein inferred from homology	Probable 28S ribosomal protein S10, mitochondrial	0.9999	0.999	2	5	5	5	4	1	4	1	4	1	25255.3	14518	25255.3	14518	25255.3	14518
sp|O01634|INX12_CAEEL	O01634	INX12_CAEEL	inx-12	408	6.6	Caenorhabditis elegans OX=6239	1:Experimental evidence at protein level	Innexin-12	0.9998	0.999	2	3	3	3	3	0	3	0	3	0	78449.8	0	78449.8	0	78449.8	0
sp|Q86GV3|GCY28_CAEEL	Q86GV3	GCY28_CAEEL	gcy-28	1276	2.7	Caenorhabditis elegans OX=6239	1:Experimental evidence at protein level	Receptor-type guanylate cyclase gcy-28	0.9998	0.999	2	2	2	2	2	0	2	0	2	0	37877.4	0	37877.4	0	37877.4	0
sp|Q9XX11|ACKMT_CAEEL	Q9XX11	ACKMT_CAEEL	Y39A1A.21	190	16.3	Caenorhabditis elegans OX=6239	1:Experimental evidence at protein level	ATP synthase subunit C lysine N-methyltransferase	0.9998	0.999	2	2	2	2	1	1	1	1	1	1	9601.72	30314.5	9601.72	30314.5	9601.72	30314.5
sp|Q9N4K0|MIC10_CAEEL	Q9N4K0	MIC10_CAEEL	F54A3.5	105	32.4	Caenorhabditis elegans OX=6239	3:Protein inferred from homology	MIC	0.9997	0.999	2	2	2	2	2	0	2	0	2	0	14915.6	0	14915.6	0	14915.6	0
sp|Q9TZQ3|PGL1_CAEEL	Q9TZQ3	PGL1_CAEEL	pgl-1	730	7	Caenorhabditis elegans OX=6239	1:Experimental evidence at protein level	Guanyl-specific ribonuclease pgl-1	0.9997	0.999	3	3	3	5	2	1	2	1	4	1	10588.5	34365.2	10588.5	34365.2	35543.6	34365.2
sp|P90994|DJ11_CAEEL	P90994	DJ11_CAEEL	djr-1.1	187	19.3	Caenorhabditis elegans OX=6239	1:Experimental evidence at protein level	Glutathione-independent glyoxalase DJR-1.1	0.9997	0.999	2	4	1	4	2	2	1	0	2	2	39707.3	35231.8	5263.34	0	39707.3	35231.8
sp|A0A1C3NSL9|AJM1_CAEEL	A0A1C3NSL9	AJM1_CAEEL	ajm-1	1644	1.3	Caenorhabditis elegans OX=6239	1:Experimental evidence at protein level	Apical junction molecule	0.9996	0.999	2	2	2	2	2	0	2	0	2	0	48605.7	0	48605.7	0	48605.7	0
sp|O44477|T17B1_CAEEL	O44477	T17B1_CAEEL	timm-17B.1	181	27.1	Caenorhabditis elegans OX=6239	3:Protein inferred from homology	Probable mitochondrial import inner membrane translocase subunit tim-17B.1	0.9996	0.999	2	2	2	2	2	0	2	0	2	0	484079	0	484079	0	484079	0
sp|P28548|CSK2B_CAEEL	P28548	CSK2B_CAEEL	kin-10	234	9	Caenorhabditis elegans OX=6239	1:Experimental evidence at protein level	Casein kinase II subunit beta	0.9996	0.999	2	4	4	4	2	2	2	2	2	2	56338.5	74335.7	56338.5	74335.7	56338.5	74335.7
sp|Q09321|YR51_CAEEL	Q09321	YR51_CAEEL	F42A8.1	370	6.8	Caenorhabditis elegans OX=6239	4:Protein predicted	Uncharacterized protein F42A8.1	0.9996	0.999	2	3	3	3	3	0	3	0	3	0	39481.7	0	39481.7	0	39481.7	0
sp|Q09457|BLI1_CAEEL	Q09457	BLI1_CAEEL	bli-1	948	3	Caenorhabditis elegans OX=6239	3:Protein inferred from homology	Cuticle collagen bli-1	0.9996	0.999	2	2	2	2	2	0	2	0	2	0	39766.9	0	39766.9	0	39766.9	0
sp|Q09544|ATPD_CAEEL	Q09544	ATPD_CAEEL	F58F12.1	163	10.4	Caenorhabditis elegans OX=6239	1:Experimental evidence at protein level	ATP synthase subunit delta, mitochondrial	0.9996	0.999	1	4	4	4	3	1	3	1	3	1	100368	88221.8	100368	88221.8	100368	88221.8
sp|P43510|CPR6_CAEEL	P43510	CPR6_CAEEL	cpr-6	379	6.9	Caenorhabditis elegans OX=6239	1:Experimental evidence at protein level	Cathepsin B-like cysteine proteinase 6	0.9995	0.999	2	6	6	6	4	2	4	2	4	2	48240	28816.6	48240	28816.6	48240	28816.6
sp|Q7YZW5|VEM1_CAEEL	Q7YZW5	VEM1_CAEEL	vem-1	183	19.7	Caenorhabditis elegans OX=6239	1:Experimental evidence at protein level	Protein vem-1	0.9995	0.999	2	2	2	2	2	0	2	0	2	0	31536.1	0	31536.1	0	31536.1	0
sp|Q9N425|CSN3_CAEEL	Q9N425	CSN3_CAEEL	csn-3	501	4.6	Caenorhabditis elegans OX=6239	1:Experimental evidence at protein level	COP9 signalosome complex subunit 3	0.9994	0.999	2	3	3	3	3	0	3	0	3	0	7502.29	0	7502.29	0	7502.29	0
sp|G5EBU3|MMPC_CAEEL	G5EBU3	MMPC_CAEEL	zmp-3	579	6.2	Caenorhabditis elegans OX=6239	1:Experimental evidence at protein level	Matrix metalloproteinase-C	0.9993	0.999	2	3	3	3	3	0	3	0	3	0	34042.8	0	34042.8	0	34042.8	0
sp|Q966L9|GLH2_CAEEL	Q966L9	GLH2_CAEEL	glh-2	974	10.2	Caenorhabditis elegans OX=6239	1:Experimental evidence at protein level	ATP-dependent RNA helicase glh-2	0.9993	0.9987	7	2	2	13	1	1	1	1	9	4	9891.4	9356.27	9891.4	9356.27	61141.1	124815
sp|P34653|PAN3_CAEEL	P34653	PAN3_CAEEL	panl-3	632	4.3	Caenorhabditis elegans OX=6239	1:Experimental evidence at protein level	PAN2-PAN3 deadenylation complex subunit PAN3	0.9992	0.999	2	2	2	2	2	0	2	0	2	0	13093.6	0	13093.6	0	13093.6	0
sp|Q21890|YF64_CAEEL	Q21890	YF64_CAEEL	R102.4	413	4.8	Caenorhabditis elegans OX=6239	3:Protein inferred from homology	Uncharacterized protein R102.4	0.999	0.999	1	7	7	7	4	3	4	3	4	3	88571.6	75471.8	88571.6	75471.8	88571.6	75471.8
sp|O02658|GLC7C_CAEEL	O02658	GLC7C_CAEEL	gsp-3	305	12.8	Caenorhabditis elegans OX=6239	2:Experimental evidence at transcript level	Serine/threonine-protein phosphatase PP1-gamma	0.9989	0.999	4	4	4	13	2	2	2	2	8	5	26977	92197.4	26977	92197.4	106210	166169
sp|O77727|K1C15_SHEEP	O77727	K1C15_SHEEP	KRT15	453	9.5	Ovis aries	2:Experimental evidence at transcript level	Keratin, type I cytoskeletal 15	0.9989	0.999	5	3	3	14	1	2	1	2	5	9	20480.6	82592.8	20480.6	82592.8	148995	821562
sp|P62979|RS27A_HUMAN	P62979	RS27A_HUMAN	RPS27A	156	37.8	Homo sapiens	1:Experimental evidence at protein level	Ubiquitin-40S ribosomal protein S27a	0.9989	0.999	5	4	4	13	3	1	3	1	8	5	28510.4	40224.1	28510.4	40224.1	356721	277509
sp|Q9XZI6|PICAL_CAEEL	Q9XZI6	PICAL_CAEEL	unc-11	586	6	Caenorhabditis elegans OX=6239	1:Experimental evidence at protein level	Phosphatidylinositol-binding clathrin assembly protein unc-11	0.9989	0.999	2	5	5	5	3	2	3	2	3	2	42772.2	55192.2	42772.2	55192.2	42772.2	55192.2
sp|A0A061ACU2|PIEZ1_CAEEL	A0A061ACU2	PIEZ1_CAEEL	pezo-1	2442	2.4	Caenorhabditis elegans OX=6239	1:Experimental evidence at protein level	Piezo-type mechanosensitive ion channel component 1	0.9988	0.999	2	3	3	3	2	1	2	1	2	1	17948.7	30990.4	17948.7	30990.4	17948.7	30990.4
sp|Q09251|RN121_CAEEL	Q09251	RN121_CAEEL	rnf-121	409	6.8	Caenorhabditis elegans OX=6239	3:Protein inferred from homology	RING finger protein 121	0.9988	0.999	2	2	2	2	1	1	1	1	1	1	2436.78	40462	2436.78	40462	2436.78	40462
sp|Q65XX2|LTN1_CAEEL	Q65XX2	LTN1_CAEEL	Y54E10A.11	1446	2.4	Caenorhabditis elegans OX=6239	3:Protein inferred from homology	E3 ubiquitin-protein ligase listerin	0.9988	0.9926	2	3	3	3	2	1	2	1	2	1	4088.93	15277.4	4088.93	15277.4	4088.93	15277.4
sp|Q09248|DCTN2_CAEEL	Q09248	DCTN2_CAEEL	dnc-2	331	10.6	Caenorhabditis elegans OX=6239	1:Experimental evidence at protein level	Probable dynactin subunit 2	0.9987	0.999	2	2	2	2	2	0	2	0	2	0	26632.9	0	26632.9	0	26632.9	0
sp|Q94218|UFSP_CAEEL	Q94218	UFSP_CAEEL	odr-8	589	7.5	Caenorhabditis elegans OX=6239	1:Experimental evidence at protein level	Ufm1-specific protease	0.9987	0.999	1	1	1	1	1	0	1	0	1	0	8010.47	0	8010.47	0	8010.47	0
sp|Q23194|VPS18_CAEEL	Q23194	VPS18_CAEEL	vps-18	1026	2.1	Caenorhabditis elegans OX=6239	1:Experimental evidence at protein level	Vacuolar protein sorting-associated protein 18 homolog	0.9986	0.999	2	2	2	2	2	0	2	0	2	0	14705.5	0	14705.5	0	14705.5	0
sp|P34304|YKQ9_CAEEL	P34304	YKQ9_CAEEL	C06E1.9	643	4.7	Caenorhabditis elegans OX=6239	4:Protein predicted	Uncharacterized protein C06E1.9	0.9985	0.9973	2	3	3	3	3	0	3	0	3	0	28530.5	0	28530.5	0	28530.5	0
sp|Q95Q11|RT07_CAEEL	Q95Q11	RT07_CAEEL	mrps-7	222	10.8	Caenorhabditis elegans OX=6239	3:Protein inferred from homology	28S ribosomal protein S7, mitochondrial	0.9985	0.9979	2	3	3	3	2	1	2	1	2	1	28415.7	30650.2	28415.7	30650.2	28415.7	30650.2
sp|Q03567|SL172_CAEEL	Q03567	SL172_CAEEL	C38C10.2	493	5.1	Caenorhabditis elegans OX=6239	1:Experimental evidence at protein level	Uncharacterized transporter slc-17.2	0.9984	0.999	2	2	2	2	2	0	2	0	2	0	40446.6	0	40446.6	0	40446.6	0
sp|P34492|YMQ1_CAEEL	P34492	YMQ1_CAEEL	K02D10.1	526	6.5	Caenorhabditis elegans OX=6239	2:Experimental evidence at transcript level	Putative NipSnap protein K02D10.1	0.9983	0.999	2	4	4	4	2	2	2	2	2	2	26975.6	21516.7	26975.6	21516.7	26975.6	21516.7
sp|Q18680|IPYR_CAEEL	Q18680	IPYR_CAEEL	pyp-1	427	8	Caenorhabditis elegans OX=6239	1:Experimental evidence at protein level	Inorganic pyrophosphatase 1	0.9983	0.999	2	2	2	2	2	0	2	0	2	0	71257.2	0	71257.2	0	71257.2	0
sp|O45168|IFC1_CAEEL	O45168	IFC1_CAEEL	ifc-1	500	11	Caenorhabditis elegans OX=6239	3:Protein inferred from homology	Intermediate filament protein ifc-1	0.9982	0.999	1	1	1	1	1	0	1	0	1	0	12313.1	0	12313.1	0	12313.1	0
sp|O76463|NFT1_CAEEL	O76463	NFT1_CAEEL	nft-1	440	5	Caenorhabditis elegans OX=6239	1:Experimental evidence at protein level	Nitrilase and fragile histidine triad fusion protein NitFhit	0.9981	0.999	2	2	2	2	2	0	2	0	2	0	43533.8	0	43533.8	0	43533.8	0
sp|P52016|CYP8_CAEEL	P52016	CYP8_CAEEL	cyn-8	447	6.9	Caenorhabditis elegans OX=6239	2:Experimental evidence at transcript level	Peptidyl-prolyl cis-trans isomerase 8	0.9981	0.9987	2	2	2	2	1	1	1	1	1	1	5871.03	41413.3	5871.03	41413.3	5871.03	41413.3
sp|P80361|EI2BG_CAEEL	P80361	EI2BG_CAEEL	eif-2Bgamma	404	5.9	Caenorhabditis elegans OX=6239	2:Experimental evidence at transcript level	Probable translation initiation factor eIF-2B subunit gamma	0.9981	0.9985	2	3	3	3	2	1	2	1	2	1	28539.8	28810.2	28539.8	28810.2	28539.8	28810.2
sp|Q93618|ZC3HF_CAEEL	Q93618	ZC3HF_CAEEL	F27D4.4	374	7.5	Caenorhabditis elegans OX=6239	3:Protein inferred from homology	Zinc finger CCCH domain-containing protein 15 homolog	0.9981	0.999	2	2	2	2	1	1	1	1	1	1	6052.59	28074.2	6052.59	28074.2	6052.59	28074.2
sp|O01836|GLH3_CAEEL	O01836	GLH3_CAEEL	glh-3	720	4.4	Caenorhabditis elegans OX=6239	1:Experimental evidence at protein level	ATP-dependent RNA helicase glh-3	0.998	0.9981	4	3	3	7	3	0	3	0	5	2	8424.1	0	8424.1	0	48462.3	151565
sp|Q23588|UTPP_CAEEL	Q23588	UTPP_CAEEL	upp-1	295	6.8	Caenorhabditis elegans OX=6239	1:Experimental evidence at protein level	Uridine and thymidine phosphorylase	0.998	0.9904	2	2	2	2	2	0	2	0	2	0	52431.9	0	52431.9	0	52431.9	0
sp|Q17430|SART3_CAEEL	Q17430	SART3_CAEEL	sart-3	836	3.9	Caenorhabditis elegans OX=6239	1:Experimental evidence at protein level	Nuclear RNA-binding protein sart-3	0.9979	0.999	2	2	2	2	2	0	2	0	2	0	24242.5	0	24242.5	0	24242.5	0
sp|Q18785|MIF2_CAEEL	Q18785	MIF2_CAEEL	mif-2	120	23.3	Caenorhabditis elegans OX=6239	3:Protein inferred from homology	MIF-like protein mif-2	0.9978	0.999	2	2	2	2	2	0	2	0	2	0	32402.9	0	32402.9	0	32402.9	0
sp|Q93841|PLC1_CAEEL	Q93841	PLC1_CAEEL	acl-1	262	8.4	Caenorhabditis elegans OX=6239	3:Protein inferred from homology	Putative 1-acyl-sn-glycerol-3-phosphate acyltransferase acl-1	0.9976	0.999	2	3	3	3	2	1	2	1	2	1	63317.3	10861.2	63317.3	10861.2	63317.3	10861.2
sp|O61967|LAP1_CAEEL	O61967	LAP1_CAEEL	let-413	699	3.4	Caenorhabditis elegans OX=6239	1:Experimental evidence at protein level	Protein lap1	0.9975	0.999	2	2	2	2	2	0	2	0	2	0	24983.1	0	24983.1	0	24983.1	0
sp|Q10941|UGT46_CAEEL	Q10941	UGT46_CAEEL	ugt-46	531	10.7	Caenorhabditis elegans OX=6239	1:Experimental evidence at protein level	Putative UDP-glucuronosyltransferase ugt-46	0.9975	0.9988	2	1	1	2	1	0	1	0	1	1	11211	0	11211	0	11211	29108.7
sp|Q19969|IMA3_CAEEL	Q19969	IMA3_CAEEL	ima-3	514	4.3	Caenorhabditis elegans OX=6239	1:Experimental evidence at protein level	Importin subunit alpha-3	0.9975	0.999	1	9	9	9	6	3	6	3	6	3	20985.1	48633.5	20985.1	48633.5	20985.1	48633.5
sp|Q01630|UNC33_CAEEL	Q01630	UNC33_CAEEL	unc-33	854	4.9	Caenorhabditis elegans OX=6239	1:Experimental evidence at protein level	Protein unc-33	0.9974	0.999	1	1	1	1	1	0	1	0	1	0	19242.9	0	19242.9	0	19242.9	0
sp|Q9NAE2|HUTU_CAEEL	Q9NAE2	HUTU_CAEEL	Y51H4A.7	670	3.4	Caenorhabditis elegans OX=6239	3:Protein inferred from homology	Probable urocanate hydratase	0.9972	0.9975	2	2	2	2	2	0	2	0	2	0	42950	0	42950	0	42950	0
sp|Q04457|EST1_CAEEL	Q04457	EST1_CAEEL	ges-1	562	3.9	Caenorhabditis elegans OX=6239	1:Experimental evidence at protein level	Gut esterase 1	0.9971	0.999	2	2	2	2	1	1	1	1	1	1	14866.1	66416.5	14866.1	66416.5	14866.1	66416.5
sp|P22981|LET60_CAEEL	P22981	LET60_CAEEL	let-60	184	14.7	Caenorhabditis elegans OX=6239	1:Experimental evidence at protein level	Ras protein let-60	0.9969	0.999	1	2	2	2	2	0	2	0	2	0	17192.4	0	17192.4	0	17192.4	0
sp|Q21929|DCXR_CAEEL	Q21929	DCXR_CAEEL	dhs-21	251	9.2	Caenorhabditis elegans OX=6239	1:Experimental evidence at protein level	L-xylulose reductase	0.9969	0.999	2	2	2	2	2	0	2	0	2	0	78057.4	0	78057.4	0	78057.4	0
sp|O18158|OGT1_CAEEL	O18158	OGT1_CAEEL	ogt-1	1151	2.9	Caenorhabditis elegans OX=6239	1:Experimental evidence at protein level	UDP-N-acetylglucosamine--peptide N-acetylglucosaminyltransferase	0.9968	0.999	1	1	1	1	1	0	1	0	1	0	11243.5	0	11243.5	0	11243.5	0
sp|P90947|HMP1_CAEEL	P90947	HMP1_CAEEL	hmp-1	927	4.6	Caenorhabditis elegans OX=6239	1:Experimental evidence at protein level	Alpha-catenin-like protein hmp-1	0.9962	0.9988	1	1	1	1	1	0	1	0	1	0	5442.93	0	5442.93	0	5442.93	0
sp|Q17388|FER1_CAEEL	Q17388	FER1_CAEEL	fer-1	2034	1.3	Caenorhabditis elegans OX=6239	2:Experimental evidence at transcript level	Sperm vesicle fusion protein fer-1	0.9962	0.9975	2	2	2	2	2	0	2	0	2	0	16704.9	0	16704.9	0	16704.9	0
sp|O45380|TPS2_CAEEL	O45380	TPS2_CAEEL	tps-2	1229	2	Caenorhabditis elegans OX=6239	2:Experimental evidence at transcript level	Alpha,alpha-trehalose-phosphate synthase [UDP-forming] 2	0.9958	0.999	1	1	1	1	1	0	1	0	1	0	12580.2	0	12580.2	0	12580.2	0
sp|O45551|IF4E1_CAEEL	O45551	IF4E1_CAEEL	ife-1	212	12.3	Caenorhabditis elegans OX=6239	1:Experimental evidence at protein level	Eukaryotic translation initiation factor 4E-1	0.9958	0.999	2	3	3	4	1	2	1	2	2	2	31308	43350	31308	43350	50281.9	43350
sp|O45666|NHR49_CAEEL	O45666	NHR49_CAEEL	nhr-49	501	5.6	Caenorhabditis elegans OX=6239	1:Experimental evidence at protein level	Nuclear hormone receptor family member nhr-49	0.9958	0.999	1	1	1	1	1	0	1	0	1	0	12951.5	0	12951.5	0	12951.5	0
sp|O61219|DAF31_CAEEL	O61219	DAF31_CAEEL	daf-31	182	19.2	Caenorhabditis elegans OX=6239	2:Experimental evidence at transcript level	N-alpha-acetyltransferase daf-31	0.9958	0.999	1	1	1	1	1	0	1	0	1	0	15422.1	0	15422.1	0	15422.1	0
sp|P08898|H3_CAEEL	P08898	H3_CAEEL	his-2	136	14.7	Caenorhabditis elegans OX=6239	1:Experimental evidence at protein level	Histone H3	0.9958	0.999	1	2	0	2	2	0	0	0	2	0	110455	0	0	0	110455	0	sp|Q10453|H331_CAEEL, sp|Q9U281|H332_CAEEL
sp|P34678|GALT3_CAEEL	P34678	GALT3_CAEEL	gly-3	612	4.9	Caenorhabditis elegans OX=6239	2:Experimental evidence at transcript level	Polypeptide N-acetylgalactosaminyltransferase 3	0.9958	0.999	1	1	1	1	1	0	1	0	1	0	22892.1	0	22892.1	0	22892.1	0
sp|P41883|YPT5_CAEEL	P41883	YPT5_CAEEL	F37A4.5	319	10	Caenorhabditis elegans OX=6239	3:Protein inferred from homology	Uncharacterized protein F37A4.5	0.9958	0.999	2	1	1	3	1	0	1	0	2	1	14152.8	0	14152.8	0	32163.7	69101.2
sp|P52009|CYP1_CAEEL	P52009	CYP1_CAEEL	cyn-1	192	13.5	Caenorhabditis elegans OX=6239	2:Experimental evidence at transcript level	Peptidyl-prolyl cis-trans isomerase 1	0.9958	0.999	2	1	1	6	1	0	1	0	3	3	18645.3	0	18645.3	0	190014	203110
sp|Q03604|RIR1_CAEEL	Q03604	RIR1_CAEEL	rnr-1	788	3.4	Caenorhabditis elegans OX=6239	3:Protein inferred from homology	Ribonucleoside-diphosphate reductase large subunit	0.9958	0.999	1	1	1	1	1	0	1	0	1	0	0	0	0	0	0	0
sp|Q09646|SWIC1_CAEEL	Q09646	SWIC1_CAEEL	ham-3	446	6.7	Caenorhabditis elegans OX=6239	1:Experimental evidence at protein level	SWI/SNF chromatin-remodeling accessory subunit 1	0.9958	0.999	1	1	1	1	1	0	1	0	1	0	13299.6	0	13299.6	0	13299.6	0
sp|Q09931|UBPY_CAEEL	Q09931	UBPY_CAEEL	K02C4.3	1276	2.1	Caenorhabditis elegans OX=6239	3:Protein inferred from homology	Probable ubiquitin carboxyl-terminal hydrolase K02C4.3	0.9958	0.999	1	1	1	1	1	0	1	0	1	0	23047.4	0	23047.4	0	23047.4	0
sp|Q17390|CUL2_CAEEL	Q17390	CUL2_CAEEL	cul-2	791	3.3	Caenorhabditis elegans OX=6239	1:Experimental evidence at protein level	Cullin-2	0.9958	0.999	1	1	1	1	1	0	1	0	1	0	0	0	0	0	0	0
sp|Q18493|UAP1_CAEEL	Q18493	UAP1_CAEEL	C36A4.4	484	5.4	Caenorhabditis elegans OX=6239	3:Protein inferred from homology	Probable UDP-N-acetylglucosamine pyrophosphorylase	0.9958	0.999	1	2	2	2	2	0	2	0	2	0	21712.3	0	21712.3	0	21712.3	0
sp|Q19642|ZW10_CAEEL	Q19642	ZW10_CAEEL	czw-1	778	2.7	Caenorhabditis elegans OX=6239	1:Experimental evidence at protein level	Centromere/kinetochore protein zw10 homolog	0.9958	0.999	1	1	1	1	1	0	1	0	1	0	9616.34	0	9616.34	0	9616.34	0
sp|Q93890|SRF3_CAEEL	Q93890	SRF3_CAEEL	srf-3	368	7.6	Caenorhabditis elegans OX=6239	1:Experimental evidence at protein level	UDP-galactose/UDP-N-acetylglucosamine transporter srf-3	0.9958	0.999	1	1	1	1	1	0	1	0	1	0	18482.9	0	18482.9	0	18482.9	0
sp|Q95ZS2|TDC1_CAEEL	Q95ZS2	TDC1_CAEEL	tdc-1	705	4.3	Caenorhabditis elegans OX=6239	2:Experimental evidence at transcript level	Tyrosine decarboxylase	0.9958	0.999	1	1	1	1	1	0	1	0	1	0	6384.97	0	6384.97	0	6384.97	0
sp|Q9BKU8|MOAG4_CAEEL	Q9BKU8	MOAG4_CAEEL	moag-4	82	36.6	Caenorhabditis elegans OX=6239	1:Experimental evidence at protein level	Modifier of protein aggregation 4	0.9958	0.999	1	2	2	2	1	1	1	1	1	1	12160.1	4262.4	12160.1	4262.4	12160.1	4262.4
sp|Q9NES8|PPP5_CAEEL	Q9NES8	PPP5_CAEEL	pph-5	496	9.5	Caenorhabditis elegans OX=6239	1:Experimental evidence at protein level	Serine/threonine-protein phosphatase 5	0.9958	0.999	1	1	1	1	1	0	1	0	1	0	12904.9	0	12904.9	0	12904.9	0
sp|Q9XVT0|RRS1_CAEEL	Q9XVT0	RRS1_CAEEL	rrbs-1	333	8.7	Caenorhabditis elegans OX=6239	3:Protein inferred from homology	Ribosome biogenesis regulatory protein homolog	0.9958	0.999	1	1	1	1	1	0	1	0	1	0	9000.33	0	9000.33	0	9000.33	0
sp|Q9XW10|PAD1_CAEEL	Q9XW10	PAD1_CAEEL	pad-1	2417	1.2	Caenorhabditis elegans OX=6239	2:Experimental evidence at transcript level	Protein pad-1	0.9958	0.999	1	1	1	1	1	0	1	0	1	0	0	0	0	0	0	0
sp|G5EF84|GIP2_CAEEL	G5EF84	GIP2_CAEEL	gip-2	642	5.5	Caenorhabditis elegans OX=6239	4:Protein predicted	Gamma-tubulin interacting protein 2	0.9954	0.9979	1	1	1	1	1	0	1	0	1	0	9755.69	0	9755.69	0	9755.69	0
sp|Q09313|DCT6_CAEEL	Q09313	DCT6_CAEEL	dct-6	923	3	Caenorhabditis elegans OX=6239	4:Protein predicted	Protein dct-6	0.9953	0.9989	1	1	1	1	1	0	1	0	1	0	11150.2	0	11150.2	0	11150.2	0
sp|O76743|GLH4_CAEEL	O76743	GLH4_CAEEL	glh-4	1156	3.1	Caenorhabditis elegans OX=6239	1:Experimental evidence at protein level	ATP-dependent RNA helicase glh-4	0.9949	0.9988	2	1	1	2	1	0	1	0	1	1	23105	0	23105	0	23105	96842
sp|P34268|FLII_CAEEL	P34268	FLII_CAEEL	fli-1	1257	4.1	Caenorhabditis elegans OX=6239	2:Experimental evidence at transcript level	Protein flightless-1 homolog	0.9943	0.9673	2	3	3	3	2	1	2	1	2	1	5426.11	22330.1	5426.11	22330.1	5426.11	22330.1
sp|P34445|YL87_CAEEL	P34445	YL87_CAEEL	F54C8.7	307	5.2	Caenorhabditis elegans OX=6239	4:Protein predicted	Uncharacterized protein F54C8.7	0.9936	0.9971	1	2	2	2	2	0	2	0	2	0	14641.6	0	14641.6	0	14641.6	0
sp|Q17902|EGAL1_CAEEL	Q17902	EGAL1_CAEEL	egal-1	574	2.6	Caenorhabditis elegans OX=6239	1:Experimental evidence at protein level	Egalitarian protein homolog	0.9936	0.9985	1	1	1	1	1	0	1	0	1	0	14856.1	0	14856.1	0	14856.1	0
sp|P34681|TAG76_CAEEL	P34681	TAG76_CAEEL	tag-76	1040	2.7	Caenorhabditis elegans OX=6239	4:Protein predicted	Putative protein tag-76	0.9929	0.9975	2	2	2	2	2	0	2	0	2	0	14319.9	0	14319.9	0	14319.9	0
sp|P91133|UBR1_CAEEL	P91133	UBR1_CAEEL	ubr-1	2058	1.4	Caenorhabditis elegans OX=6239	1:Experimental evidence at protein level	E3 ubiquitin-protein ligase ubr-1	0.9917	0.9968	2	2	2	2	1	1	1	1	1	1	17901.2	77611.4	17901.2	77611.4	17901.2	77611.4
sp|A0A1N7SYS3|COX16_CAEEL	A0A1N7SYS3	COX16_CAEEL	cox-16	115	11.3	Caenorhabditis elegans OX=6239	3:Protein inferred from homology	Cytochrome c oxidase assembly protein COX16 homolog, mitochondrial	0.9886	0.999	1	1	1	1	1	0	1	0	1	0	26363.7	0	26363.7	0	26363.7	0
sp|B1V8A0|SH3GH_CAEEL	B1V8A0	SH3GH_CAEEL	unc-57	381	4.5	Caenorhabditis elegans OX=6239	1:Experimental evidence at protein level	Endophilin-A homolog	0.9886	0.999	1	1	1	1	1	0	1	0	1	0	24230.3	0	24230.3	0	24230.3	0
sp|G5ED29|ATX2_CAEEL	G5ED29	ATX2_CAEEL	atx-2	959	1.8	Caenorhabditis elegans OX=6239	1:Experimental evidence at protein level	Ataxin-2 homolog	0.9886	0.999	1	1	1	1	1	0	1	0	1	0	20033.4	0	20033.4	0	20033.4	0
sp|G5EDR3|2AB1_CAEEL	G5EDR3	2AB1_CAEEL	sur-6	495	2.2	Caenorhabditis elegans OX=6239	1:Experimental evidence at protein level	Serine/threonine-protein phosphatase 2A regulatory subunit sur-6	0.9886	0.999	1	1	1	1	1	0	1	0	1	0	20903.8	0	20903.8	0	20903.8	0
sp|G5EEH9|NUP98_CAEEL	G5EEH9	NUP98_CAEEL	npp-10	1678	0.9	Caenorhabditis elegans OX=6239	1:Experimental evidence at protein level	Nuclear pore complex protein Nup98-Nup96	0.9886	0.999	1	1	1	1	1	0	1	0	1	0	20107.8	0	20107.8	0	20107.8	0
sp|G5EES6|UFD3_CAEEL	G5EES6	UFD3_CAEEL	ufd-3	860	2.1	Caenorhabditis elegans OX=6239	1:Experimental evidence at protein level	Ubiquitin fusion degradation protein 3 homolog	0.9886	0.999	1	2	2	2	1	1	1	1	1	1	12298.2	38347.5	12298.2	38347.5	12298.2	38347.5
sp|G5EF48|FLD1_CAEEL	G5EF48	FLD1_CAEEL	fld-1	350	3.1	Caenorhabditis elegans OX=6239	1:Experimental evidence at protein level	TLC domain-containing protein fld-1	0.9886	0.999	1	2	2	2	2	0	2	0	2	0	18429.1	0	18429.1	0	18429.1	0
sp|G5EGP8|CATZ1_CAEEL	G5EGP8	CATZ1_CAEEL	cpz-1	306	3.9	Caenorhabditis elegans OX=6239	1:Experimental evidence at protein level	Cathepsin Z-1	0.9886	0.999	1	1	1	1	1	0	1	0	1	0	10708.6	0	10708.6	0	10708.6	0
sp|O01498|STAM1_CAEEL	O01498	STAM1_CAEEL	stam-1	457	4.2	Caenorhabditis elegans OX=6239	1:Experimental evidence at protein level	Signal transducing adapter molecule 1	0.9886	0.999	1	3	3	3	2	1	2	1	2	1	10704.8	31424.3	10704.8	31424.3	10704.8	31424.3
sp|O01513|YS4L_CAEEL	O01513	YS4L_CAEEL	C48B6.2	183	8.2	Caenorhabditis elegans OX=6239	3:Protein inferred from homology	Putative 40S ribosomal protein S4-like	0.9886	0.999	1	1	1	1	1	0	1	0	1	0	21720.4	0	21720.4	0	21720.4	0
sp|O01592|CYSK3_CAEEL	O01592	CYSK3_CAEEL	cysl-3	337	5.9	Caenorhabditis elegans OX=6239	1:Experimental evidence at protein level	Cysteine synthase 3	0.9886	0.999	1	2	2	2	2	0	2	0	2	0	16361.5	0	16361.5	0	16361.5	0
sp|O01658|NO66_CAEEL	O01658	NO66_CAEEL	jmjc-1	748	2.3	Caenorhabditis elegans OX=6239	3:Protein inferred from homology	Bifunctional lysine-specific demethylase and histidyl-hydroxylase NO66	0.9886	0.999	1	1	1	1	1	0	1	0	1	0	15249.9	0	15249.9	0	15249.9	0
sp|O01829|SSP19_CAEEL	O01829	SSP19_CAEEL	ssp-19	109	12.8	Caenorhabditis elegans OX=6239	1:Experimental evidence at protein level	Sperm-specific class P protein 19	0.9886	0.999	1	2	0	2	1	1	0	0	1	1	42818	75115.8	0	0	42818	75115.8	sp|Q21289|SSP10_CAEEL
sp|O01868|RL24_CAEEL	O01868	RL24_CAEEL	rpl-24.1	159	8.2	Caenorhabditis elegans OX=6239	3:Protein inferred from homology	60S ribosomal protein L24	0.9886	0.999	1	3	3	3	2	1	2	1	2	1	76911.4	37587.6	76911.4	37587.6	76911.4	37587.6
sp|O01965|ARI11_CAEEL	O01965	ARI11_CAEEL	ari-1.1	494	3	Caenorhabditis elegans OX=6239	1:Experimental evidence at protein level	E3 ubiquitin-protein ligase ari-1.1	0.9886	0.999	1	1	1	1	1	0	1	0	1	0	14526.2	0	14526.2	0	14526.2	0
sp|O02323|FABP7_CAEEL	O02323	FABP7_CAEEL	lbp-7	137	20.4	Caenorhabditis elegans OX=6239	3:Protein inferred from homology	Fatty acid-binding protein homolog 7	0.9886	0.999	1	1	1	1	1	0	1	0	1	0	10465.1	0	10465.1	0	10465.1	0
sp|O16927|SRP14_CAEEL	O16927	SRP14_CAEEL	F25G6.8	116	12.9	Caenorhabditis elegans OX=6239	3:Protein inferred from homology	Signal recognition particle 14 kDa protein	0.9886	0.999	1	2	2	2	2	0	2	0	2	0	23326.5	0	23326.5	0	23326.5	0
sp|O17536|H14_CAEEL	O17536	H14_CAEEL	hil-4	253	7.1	Caenorhabditis elegans OX=6239	2:Experimental evidence at transcript level	Histone H1.4	0.9886	0.999	1	2	2	2	2	0	2	0	2	0	43269.1	0	43269.1	0	43269.1	0
sp|O17695|HDA1_CAEEL	O17695	HDA1_CAEEL	hda-1	461	3.7	Caenorhabditis elegans OX=6239	1:Experimental evidence at protein level	Histone deacetylase 1	0.9886	0.999	1	1	1	1	1	0	1	0	1	0	16508.2	0	16508.2	0	16508.2	0
sp|O17731|SAT_CAEEL	O17731	SAT_CAEEL	D2023.4	160	6.2	Caenorhabditis elegans OX=6239	1:Experimental evidence at protein level	Thialysine N-epsilon-acetyltransferase	0.9886	0.999	1	2	2	2	2	0	2	0	2	0	24297.1	0	24297.1	0	24297.1	0
sp|O17861|YVRI_CAEEL	O17861	YVRI_CAEEL	F37H8.5	277	5.1	Caenorhabditis elegans OX=6239	1:Experimental evidence at protein level	GILT-like protein F37H8.5	0.9886	0.999	1	1	1	1	1	0	1	0	1	0	14135.8	0	14135.8	0	14135.8	0
sp|O18282|FRG1_CAEEL	O18282	FRG1_CAEEL	frg-1	274	6.6	Caenorhabditis elegans OX=6239	3:Protein inferred from homology	Protein FRG1 homolog	0.9886	0.999	1	2	2	2	1	1	1	1	1	1	20159.6	31131.8	20159.6	31131.8	20159.6	31131.8
sp|O44186|DEGS1_CAEEL	O44186	DEGS1_CAEEL	F33D4.4	360	5	Caenorhabditis elegans OX=6239	3:Protein inferred from homology	Putative sphingolipid delta(4)-desaturase	0.9886	0.999	1	1	1	1	1	0	1	0	1	0	29156.2	0	29156.2	0	29156.2	0
sp|O45166|FOLT2_CAEEL	O45166	FOLT2_CAEEL	folt-2	424	3.1	Caenorhabditis elegans OX=6239	3:Protein inferred from homology	Folate-like transporter 2	0.9886	0.999	1	1	1	1	1	0	1	0	1	0	27788.6	0	27788.6	0	27788.6	0
sp|O45499|RS26_CAEEL	O45499	RS26_CAEEL	rps-26	117	12.8	Caenorhabditis elegans OX=6239	3:Protein inferred from homology	40S ribosomal protein S26	0.9886	0.999	1	5	5	5	2	3	2	3	2	3	344627	314244	344627	314244	344627	314244
sp|O61749|SRP19_CAEEL	O61749	SRP19_CAEEL	F37F2.2	142	9.2	Caenorhabditis elegans OX=6239	3:Protein inferred from homology	Probable signal recognition particle 19 kDa protein	0.9886	0.999	1	1	1	1	1	0	1	0	1	0	16241.1	0	16241.1	0	16241.1	0
sp|P00766|CTRA_BOVIN	P00766	CTRA_BOVIN		245	6.1	Bos taurus	1:Experimental evidence at protein level	Chymotrypsinogen A	0.9886	0.999	1	2	2	2	2	0	2	0	2	0	22967.5	0	22967.5	0	22967.5	0
sp|P00767|CTRB_BOVIN	P00767	CTRB_BOVIN		245	6.1	Bos taurus	1:Experimental evidence at protein level	Chymotrypsinogen B	0.9886	0.999	1	4	4	4	4	0	4	0	4	0	11664.5	0	11664.5	0	11664.5	0
sp|P02769|ALBU_BOVIN	P02769	ALBU_BOVIN	ALB	607	2.1	Bos taurus	1:Experimental evidence at protein level	Serum albumin	0.9886	0.999	1	11	11	11	5	6	5	6	5	6	944766	1.54966e+06	944766	1.54966e+06	944766	1.54966e+06
sp|P18833|COL8_CAEEL	P18833	COL8_CAEEL	col-8	282	6	Caenorhabditis elegans OX=6239	3:Protein inferred from homology	Cuticle collagen 8	0.9886	0.999	1	2	2	2	1	1	1	1	1	1	45686.3	41169.3	45686.3	41169.3	45686.3	41169.3
sp|P24888|ATP6_CAEEL	P24888	ATP6_CAEEL	atp-6	199	7	Caenorhabditis elegans OX=6239	3:Protein inferred from homology	ATP synthase subunit a	0.9886	0.999	1	3	3	3	3	0	3	0	3	0	37778	0	37778	0	37778	0
sp|P32085|TBP_CAEEL	P32085	TBP_CAEEL	tbp-1	340	4.1	Caenorhabditis elegans OX=6239	1:Experimental evidence at protein level	TATA-box-binding protein	0.9886	0.999	1	2	2	2	2	0	2	0	2	0	14321.1	0	14321.1	0	14321.1	0
sp|P34282|YKK5_CAEEL	P34282	YKK5_CAEEL	C02F5.5	173	13.9	Caenorhabditis elegans OX=6239	4:Protein predicted	Uncharacterized protein C02F5.5	0.9886	0.999	1	4	4	4	4	0	4	0	4	0	14134.1	0	14134.1	0	14134.1	0
sp|P34296|YKQ1_CAEEL	P34296	YKQ1_CAEEL	C06E1.1	161	11.2	Caenorhabditis elegans OX=6239	1:Experimental evidence at protein level	Uncharacterized protein C06E1.1	0.9886	0.999	1	3	3	3	3	0	3	0	3	0	33411.2	0	33411.2	0	33411.2	0
sp|P34328|HSP10_CAEEL	P34328	HSP10_CAEEL	hsp-12.2	110	12.7	Caenorhabditis elegans OX=6239	3:Protein inferred from homology	Heat shock protein Hsp-12.2	0.9886	0.999	1	3	3	3	2	1	2	1	2	1	36294.3	31599	36294.3	31599	36294.3	31599
sp|P34343|NU133_CAEEL	P34343	NU133_CAEEL	npp-15	1129	1.4	Caenorhabditis elegans OX=6239	3:Protein inferred from homology	Nuclear pore complex protein 15	0.9886	0.999	1	1	1	1	1	0	1	0	1	0	20474	0	20474	0	20474	0
sp|P34384|RM44_CAEEL	P34384	RM44_CAEEL	mrpl-44	394	3.3	Caenorhabditis elegans OX=6239	3:Protein inferred from homology	Ribosomal protein L44, mitochondrial	0.9886	0.999	1	2	2	2	1	1	1	1	1	1	28053.1	27077.4	28053.1	27077.4	28053.1	27077.4
sp|P34480|NAGA_CAEEL	P34480	NAGA_CAEEL	F59B2.3	418	2.9	Caenorhabditis elegans OX=6239	3:Protein inferred from homology	N-acetylglucosamine-6-phosphate deacetylase	0.9886	0.999	1	5	5	5	2	3	2	3	2	3	17028.1	18819.2	17028.1	18819.2	17028.1	18819.2
sp|P34496|MTSS1_CAEEL	P34496	MTSS1_CAEEL	mtss-1	170	8.2	Caenorhabditis elegans OX=6239	1:Experimental evidence at protein level	Single-stranded DNA-binding protein, mitochondrial	0.9886	0.999	1	2	2	2	2	0	2	0	2	0	32905.2	0	32905.2	0	32905.2	0
sp|P34539|ATP5E_CAEEL	P34539	ATP5E_CAEEL	R05D3.6	54	18.5	Caenorhabditis elegans OX=6239	3:Protein inferred from homology	Putative ATP synthase subunit epsilon, mitochondrial	0.9886	0.999	1	2	2	2	1	1	1	1	1	1	34899.8	44400.5	34899.8	44400.5	34899.8	44400.5
sp|P34580|DDX47_CAEEL	P34580	DDX47_CAEEL	T26G10.1	489	2.7	Caenorhabditis elegans OX=6239	3:Protein inferred from homology	Putative ATP-dependent RNA helicase T26G10.1	0.9886	0.999	1	1	1	1	1	0	1	0	1	0	15816.1	0	15816.1	0	15816.1	0
sp|P34631|UBXN4_CAEEL	P34631	UBXN4_CAEEL	ubxn-4	469	3.6	Caenorhabditis elegans OX=6239	1:Experimental evidence at protein level	UBX domain-containing protein 4	0.9886	0.999	1	1	1	1	1	0	1	0	1	0	9145.62	0	9145.62	0	9145.62	0
sp|P34645|YOQ7_CAEEL	P34645	YOQ7_CAEEL	ZK512.7	141	10.6	Caenorhabditis elegans OX=6239	4:Protein predicted	Uncharacterized protein ZK512.7	0.9886	0.999	1	3	3	3	2	1	2	1	2	1	15721.8	16101.8	15721.8	16101.8	15721.8	16101.8
sp|P34650|MPI_CAEEL	P34650	MPI_CAEEL	ZK632.4	416	2.6	Caenorhabditis elegans OX=6239	3:Protein inferred from homology	Probable mannose-6-phosphate isomerase	0.9886	0.999	1	2	2	2	2	0	2	0	2	0	14770.3	0	14770.3	0	14770.3	0
sp|P34657|YOTB_CAEEL	P34657	YOTB_CAEEL	ZK632.12	266	6	Caenorhabditis elegans OX=6239	1:Experimental evidence at protein level	Uncharacterized protein ZK632.12	0.9886	0.999	1	2	2	2	2	0	2	0	2	0	20101.4	0	20101.4	0	20101.4	0
sp|P34661|UFM1_CAEEL	P34661	UFM1_CAEEL	ufm-1	94	16	Caenorhabditis elegans OX=6239	1:Experimental evidence at protein level	Ubiquitin-fold modifier 1	0.9886	0.999	1	3	3	3	1	2	1	2	1	2	35951.7	39527.9	35951.7	39527.9	35951.7	39527.9
sp|P34885|KPC1B_CAEEL	P34885	KPC1B_CAEEL	pkc-1	707	2	Caenorhabditis elegans OX=6239	2:Experimental evidence at transcript level	Protein kinase C-like 1B	0.9886	0.999	1	1	1	1	1	0	1	0	1	0	10900.9	0	10900.9	0	10900.9	0
sp|P39745|MPK1_CAEEL	P39745	MPK1_CAEEL	mpk-1	444	4.3	Caenorhabditis elegans OX=6239	1:Experimental evidence at protein level	Mitogen-activated protein kinase mpk-1	0.9886	0.999	1	1	1	1	1	0	1	0	1	0	21125.1	0	21125.1	0	21125.1	0
sp|P41882|YPT4_CAEEL	P41882	YPT4_CAEEL	F37A4.4	1163	0.9	Caenorhabditis elegans OX=6239	4:Protein predicted	Ankyrin repeat-containing protein F37A4.4	0.9886	0.999	1	1	1	1	1	0	1	0	1	0	23427.7	0	23427.7	0	23427.7	0
sp|P41941|GOSR2_CAEEL	P41941	GOSR2_CAEEL	memb-1	213	6.6	Caenorhabditis elegans OX=6239	3:Protein inferred from homology	Golgi SNAP receptor complex member 2 homolog memb-1	0.9886	0.999	1	1	1	1	1	0	1	0	1	0	3002.32	0	3002.32	0	3002.32	0
sp|P41942|YKB4_CAEEL	P41942	YKB4_CAEEL	B0272.4	255	5.5	Caenorhabditis elegans OX=6239	3:Protein inferred from homology	Uncharacterized protein B0272.4	0.9886	0.999	1	2	2	2	2	0	2	0	2	0	10438.3	0	10438.3	0	10438.3	0
sp|P45968|CEC3_CAEEL	P45968	CEC3_CAEEL	cec-3	339	3.2	Caenorhabditis elegans OX=6239	1:Experimental evidence at protein level	Chromo domain-containing protein cec-3	0.9886	0.999	1	1	1	1	1	0	1	0	1	0	6938.27	0	6938.27	0	6938.27	0
sp|P46554|LCMT1_CAEEL	P46554	LCMT1_CAEEL	lcmt-1	333	5.7	Caenorhabditis elegans OX=6239	3:Protein inferred from homology	Leucine carboxyl methyltransferase 1	0.9886	0.999	1	1	1	1	1	0	1	0	1	0	22045.7	0	22045.7	0	22045.7	0
sp|P46822|KLC_CAEEL	P46822	KLC_CAEEL	klc-2	540	2.4	Caenorhabditis elegans OX=6239	1:Experimental evidence at protein level	Kinesin light chain	0.9886	0.999	1	2	2	2	2	0	2	0	2	0	15914.2	0	15914.2	0	15914.2	0
sp|P49583|PCY1_CAEEL	P49583	PCY1_CAEEL	F08C6.2	362	5.5	Caenorhabditis elegans OX=6239	3:Protein inferred from homology	Putative choline-phosphate cytidylyltransferase	0.9886	0.999	1	1	1	1	1	0	1	0	1	0	24568	0	24568	0	24568	0
sp|P50444|PELO_CAEEL	P50444	PELO_CAEEL	pelo-1	381	3.9	Caenorhabditis elegans OX=6239	3:Protein inferred from homology	Protein pelota homolog	0.9886	0.999	1	1	1	1	1	0	1	0	1	0	14318.9	0	14318.9	0	14318.9	0
sp|P52872|DAD1_CAEEL	P52872	DAD1_CAEEL	dad-1	113	8.8	Caenorhabditis elegans OX=6239	3:Protein inferred from homology	Dolichyl-diphosphooligosaccharide--protein glycosyltransferase subunit dad-1	0.9886	0.999	1	2	2	2	1	1	1	1	1	1	18662.5	55868.1	18662.5	55868.1	18662.5	55868.1
sp|P53489|ARP2_CAEEL	P53489	ARP2_CAEEL	arx-2	395	4.6	Caenorhabditis elegans OX=6239	3:Protein inferred from homology	Actin-related protein 2	0.9886	0.999	1	1	1	1	1	0	1	0	1	0	41141.3	0	41141.3	0	41141.3	0
sp|P54815|MSP1_CAEEL	P54815	MSP1_CAEEL	mspn-1	342	6.7	Caenorhabditis elegans OX=6239	3:Protein inferred from homology	Mitochondrial sorting homolog	0.9886	0.999	1	1	1	1	1	0	1	0	1	0	11953.1	0	11953.1	0	11953.1	0
sp|P54871|HMCS_CAEEL	P54871	HMCS_CAEEL	hmgs-1	462	4.1	Caenorhabditis elegans OX=6239	1:Experimental evidence at protein level	Hydroxymethylglutaryl-CoA synthase	0.9886	0.999	1	2	2	2	2	0	2	0	2	0	12913	0	12913	0	12913	0
sp|P55853|SUMO_CAEEL	P55853	SUMO_CAEEL	smo-1	91	16.5	Caenorhabditis elegans OX=6239	1:Experimental evidence at protein level	Small ubiquitin-related modifier	0.9886	0.999	1	2	2	2	2	0	2	0	2	0	13259.5	0	13259.5	0	13259.5	0
sp|P91276|IMA2_CAEEL	P91276	IMA2_CAEEL	ima-2	531	2.8	Caenorhabditis elegans OX=6239	1:Experimental evidence at protein level	Importin subunit alpha-2	0.9886	0.999	1	2	2	2	2	0	2	0	2	0	16308.4	0	16308.4	0	16308.4	0
sp|P91318|RRP15_CAEEL	P91318	RRP15_CAEEL	F53E10.6	191	6.3	Caenorhabditis elegans OX=6239	3:Protein inferred from homology	RRP15-like protein	0.9886	0.999	1	1	1	1	1	0	1	0	1	0	18027.3	0	18027.3	0	18027.3	0
sp|P91353|RM24_CAEEL	P91353	RM24_CAEEL	mrpl-24	278	4.7	Caenorhabditis elegans OX=6239	3:Protein inferred from homology	Probable 39S ribosomal protein L24, mitochondrial	0.9886	0.999	1	2	2	2	2	0	2	0	2	0	21800	0	21800	0	21800	0
sp|P91390|RPN2_CAEEL	P91390	RPN2_CAEEL	ostd-1	280	3.9	Caenorhabditis elegans OX=6239	3:Protein inferred from homology	Dolichyl-diphosphooligosaccharide--protein glycosyltransferase subunit 2	0.9886	0.999	1	2	2	2	1	1	1	1	1	1	38549.2	29862.8	38549.2	29862.8	38549.2	29862.8
sp|P91454|TIM14_CAEEL	P91454	TIM14_CAEEL	dnj-21	112	15.2	Caenorhabditis elegans OX=6239	3:Protein inferred from homology	Mitochondrial import inner membrane translocase subunit TIM14	0.9886	0.999	1	1	1	1	1	0	1	0	1	0	27442.7	0	27442.7	0	27442.7	0
sp|P91856|SERC_CAEEL	P91856	SERC_CAEEL	F26H9.5	370	4.6	Caenorhabditis elegans OX=6239	3:Protein inferred from homology	Probable phosphoserine aminotransferase	0.9886	0.999	1	2	2	2	2	0	2	0	2	0	14231.8	0	14231.8	0	14231.8	0
sp|Q02332|PDHK2_CAEEL	Q02332	PDHK2_CAEEL	pdhk-2	401	4.5	Caenorhabditis elegans OX=6239	3:Protein inferred from homology	Probable [pyruvate dehydrogenase (acetyl-transferring)] kinase, mitochondrial	0.9886	0.999	1	2	2	2	2	0	2	0	2	0	25854.5	0	25854.5	0	25854.5	0
sp|Q03206|RAC1_CAEEL	Q03206	RAC1_CAEEL	ced-10	191	8.9	Caenorhabditis elegans OX=6239	1:Experimental evidence at protein level	Ras-related protein ced-10	0.9886	0.999	1	1	1	1	1	0	1	0	1	0	15366.9	0	15366.9	0	15366.9	0
sp|Q03563|SPK1_CAEEL	Q03563	SPK1_CAEEL	spk-1	1003	1.4	Caenorhabditis elegans OX=6239	2:Experimental evidence at transcript level	Serine/threonine-protein kinase spk-1	0.9886	0.999	1	2	2	2	2	0	2	0	2	0	12305.5	0	12305.5	0	12305.5	0
sp|Q03565|BAF1_CAEEL	Q03565	BAF1_CAEEL	baf-1	89	12.4	Caenorhabditis elegans OX=6239	1:Experimental evidence at protein level	Barrier-to-autointegration factor 1	0.9886	0.999	1	3	3	3	1	2	1	2	1	2	82172	40569.6	82172	40569.6	82172	40569.6
sp|Q09253|GLOD4_CAEEL	Q09253	GLOD4_CAEEL	glod-4	281	4.3	Caenorhabditis elegans OX=6239	2:Experimental evidence at transcript level	Glyoxalase 1	0.9886	0.999	1	1	1	1	1	0	1	0	1	0	7294.73	0	7294.73	0	7294.73	0
sp|Q09299|YQOA_CAEEL	Q09299	YQOA_CAEEL	EEED8.10	738	2.2	Caenorhabditis elegans OX=6239	4:Protein predicted	Putative RNA-binding protein EEED8.10	0.9886	0.999	1	3	3	3	3	0	3	0	3	0	29321.5	0	29321.5	0	29321.5	0
sp|Q09338|YOFB_CAEEL	Q09338	YOFB_CAEEL	ZK1290.11	192	9.4	Caenorhabditis elegans OX=6239	3:Protein inferred from homology	Uncharacterized protein ZK1290.11	0.9886	0.999	1	2	2	2	2	0	2	0	2	0	16947.4	0	16947.4	0	16947.4	0
sp|Q09361|YS13_CAEEL	Q09361	YS13_CAEEL	ZK1307.3	115	14.8	Caenorhabditis elegans OX=6239	4:Protein predicted	Uncharacterized protein ZK1307.3	0.9886	0.999	1	3	0	3	1	2	0	0	1	2	20960.6	33001.7	0	0	20960.6	33001.7	sp|Q09362|YS14_CAEEL
sp|Q09374|YS48_CAEEL	Q09374	YS48_CAEEL	ZK177.8	587	3.1	Caenorhabditis elegans OX=6239	1:Experimental evidence at protein level	Uncharacterized protein ZK177.8	0.9886	0.999	1	2	2	2	2	0	2	0	2	0	24265.1	0	24265.1	0	24265.1	0
sp|Q09399|YRB2_CAEEL	Q09399	YRB2_CAEEL	F58F12.2	125	9.6	Caenorhabditis elegans OX=6239	4:Protein predicted	Uncharacterized protein F58F12.2	0.9886	0.999	1	1	1	1	1	0	1	0	1	0	16016.3	0	16016.3	0	16016.3	0
sp|Q09456|COL80_CAEEL	Q09456	COL80_CAEEL	col-80	317	5.7	Caenorhabditis elegans OX=6239	3:Protein inferred from homology	Putative cuticle collagen 80	0.9886	0.999	1	1	1	1	1	0	1	0	1	0	11130.3	0	11130.3	0	11130.3	0
sp|Q09476|PXL1_CAEEL	Q09476	PXL1_CAEEL	pxl-1	413	3.6	Caenorhabditis elegans OX=6239	1:Experimental evidence at protein level	Paxillin homolog 1	0.9886	0.999	1	1	1	1	1	0	1	0	1	0	35602.1	0	35602.1	0	35602.1	0
sp|Q09556|YQW3_CAEEL	Q09556	YQW3_CAEEL	F33H1.3	359	5.8	Caenorhabditis elegans OX=6239	4:Protein predicted	Uncharacterized protein F33H1.3	0.9886	0.999	1	4	4	4	1	3	1	3	1	3	20784.4	37853.9	20784.4	37853.9	20784.4	37853.9
sp|Q09601|NUP35_CAEEL	Q09601	NUP35_CAEEL	npp-19	381	3.1	Caenorhabditis elegans OX=6239	1:Experimental evidence at protein level	Nucleoporin NUP35	0.9886	0.999	1	1	1	1	1	0	1	0	1	0	20597.9	0	20597.9	0	20597.9	0
sp|Q09958|EBP2_CAEEL	Q09958	EBP2_CAEEL	C18A3.3	340	5	Caenorhabditis elegans OX=6239	1:Experimental evidence at protein level	Probable rRNA-processing protein EBP2 homolog	0.9886	0.999	1	1	1	1	1	0	1	0	1	0	12084	0	12084	0	12084	0
sp|Q10021|RSP5_CAEEL	Q10021	RSP5_CAEEL	rsp-5	208	5.8	Caenorhabditis elegans OX=6239	3:Protein inferred from homology	Probable splicing factor, arginine/serine-rich 5	0.9886	0.999	1	3	3	3	2	1	2	1	2	1	27983.7	44472.8	27983.7	44472.8	27983.7	44472.8
sp|Q10023|YSX4_CAEEL	Q10023	YSX4_CAEEL	T28D9.4	468	3.4	Caenorhabditis elegans OX=6239	4:Protein predicted	Uncharacterized protein T28D9.4	0.9886	0.999	1	2	2	2	2	0	2	0	2	0	12374.9	0	12374.9	0	12374.9	0
sp|Q10129|RT16_CAEEL	Q10129	RT16_CAEEL	mrps-16	147	13.6	Caenorhabditis elegans OX=6239	3:Protein inferred from homology	Probable 28S ribosomal protein S16, mitochondrial	0.9886	0.999	1	1	1	1	1	0	1	0	1	0	11785	0	11785	0	11785	0
sp|Q10457|PUR6_CAEEL	Q10457	PUR6_CAEEL	pacs-1	423	2.8	Caenorhabditis elegans OX=6239	1:Experimental evidence at protein level	Probable multifunctional protein ADE2	0.9886	0.999	1	1	1	1	1	0	1	0	1	0	11036.2	0	11036.2	0	11036.2	0
sp|Q10661|DPY30_CAEEL	Q10661	DPY30_CAEEL	dpy-30	123	10.6	Caenorhabditis elegans OX=6239	1:Experimental evidence at protein level	Dosage compensation protein dpy-30	0.9886	0.999	1	2	2	2	1	1	1	1	1	1	46945.6	40292	46945.6	40292	46945.6	40292
sp|Q10664|MEK2_CAEEL	Q10664	MEK2_CAEEL	mek-2	387	3.1	Caenorhabditis elegans OX=6239	1:Experimental evidence at protein level	Dual specificity mitogen-activated protein kinase kinase mek-2	0.9886	0.999	1	1	1	1	1	0	1	0	1	0	26377.6	0	26377.6	0	26377.6	0
sp|Q10949|PISD_CAEEL	Q10949	PISD_CAEEL	psd-1	377	6.4	Caenorhabditis elegans OX=6239	3:Protein inferred from homology	Phosphatidylserine decarboxylase proenzyme, mitochondrial	0.9886	0.999	1	2	2	2	2	0	2	0	2	0	13547.8	0	13547.8	0	13547.8	0
sp|Q11073|YT45_CAEEL	Q11073	YT45_CAEEL	B0416.5	507	3	Caenorhabditis elegans OX=6239	4:Protein predicted	Uncharacterized protein B0416.5	0.9886	0.999	1	1	1	1	1	0	1	0	1	0	19511.2	0	19511.2	0	19511.2	0
sp|Q11090|YWY3_CAEEL	Q11090	YWY3_CAEEL	C01C4.3	407	4.2	Caenorhabditis elegans OX=6239	3:Protein inferred from homology	Putative serine/threonine-protein kinase C01C4.3	0.9886	0.999	1	1	1	1	1	0	1	0	1	0	3800.97	0	3800.97	0	3800.97	0
sp|Q11183|TXND9_CAEEL	Q11183	TXND9_CAEEL	txdc-9	208	6.7	Caenorhabditis elegans OX=6239	2:Experimental evidence at transcript level	Thioredoxin domain-containing protein 9	0.9886	0.999	1	2	2	2	2	0	2	0	2	0	24354.6	0	24354.6	0	24354.6	0
sp|Q17449|FAAH1_CAEEL	Q17449	FAAH1_CAEEL	faah-1	572	3.1	Caenorhabditis elegans OX=6239	1:Experimental evidence at protein level	Fatty acid amide hydrolase 1	0.9886	0.999	1	1	1	1	1	0	1	0	1	0	26056.6	0	26056.6	0	26056.6	0
sp|Q17606|RLP24_CAEEL	Q17606	RLP24_CAEEL	rpl-24.2	162	8	Caenorhabditis elegans OX=6239	3:Protein inferred from homology	Probable ribosome biogenesis protein RLP24	0.9886	0.999	1	2	2	2	1	1	1	1	1	1	14012.7	15854.5	14012.7	15854.5	14012.7	15854.5
sp|Q17632|RRP44_CAEEL	Q17632	RRP44_CAEEL	dis-3	961	2.2	Caenorhabditis elegans OX=6239	3:Protein inferred from homology	Probable exosome complex exonuclease RRP44	0.9886	0.999	1	1	1	1	1	0	1	0	1	0	10889.3	0	10889.3	0	10889.3	0
sp|Q17693|MTHR_CAEEL	Q17693	MTHR_CAEEL	mthf-1	663	2.4	Caenorhabditis elegans OX=6239	3:Protein inferred from homology	Probable methylenetetrahydrofolate reductase	0.9886	0.999	1	4	4	4	3	1	3	1	3	1	30203.9	33245.6	30203.9	33245.6	30203.9	33245.6
sp|Q17750|UFL1_CAEEL	Q17750	UFL1_CAEEL	ufl-1	735	2.2	Caenorhabditis elegans OX=6239	3:Protein inferred from homology	E3 UFM1-protein ligase 1 homolog	0.9886	0.999	1	4	4	4	4	0	4	0	4	0	12773.4	0	12773.4	0	12773.4	0
sp|Q18217|ULA1_CAEEL	Q18217	ULA1_CAEEL	ula-1	541	2	Caenorhabditis elegans OX=6239	3:Protein inferred from homology	NEDD8-activating enzyme E1 regulatory subunit	0.9886	0.999	1	1	1	1	1	0	1	0	1	0	13362.3	0	13362.3	0	13362.3	0
sp|Q18484|TMX2_CAEEL	Q18484	TMX2_CAEEL	C35D10.10	265	4.5	Caenorhabditis elegans OX=6239	3:Protein inferred from homology	Thioredoxin-related transmembrane protein 2 homolog	0.9886	0.999	1	1	1	1	1	0	1	0	1	0	32542	0	32542	0	32542	0
sp|Q18788|MAN12_CAEEL	Q18788	MAN12_CAEEL	C52E4.5	590	2.5	Caenorhabditis elegans OX=6239	1:Experimental evidence at protein level	Mannosyl-oligosaccharide 1,2-alpha-mannosidase C52E4.5	0.9886	0.999	1	2	2	2	2	0	2	0	2	0	21404.7	0	21404.7	0	21404.7	0
sp|Q18938|MAAI_CAEEL	Q18938	MAAI_CAEEL	gst-42	214	6.1	Caenorhabditis elegans OX=6239	1:Experimental evidence at protein level	Probable maleylacetoacetate isomerase	0.9886	0.999	1	2	2	2	1	1	1	1	1	1	30146.1	35207.5	30146.1	35207.5	30146.1	35207.5
sp|Q18973|GSTK2_CAEEL	Q18973	GSTK2_CAEEL	gstk-2	225	7.1	Caenorhabditis elegans OX=6239	2:Experimental evidence at transcript level	Glutathione s-transferase kappa 2	0.9886	0.999	1	1	1	1	1	0	1	0	1	0	47321.6	0	47321.6	0	47321.6	0
sp|Q19262|EXOC3_CAEEL	Q19262	EXOC3_CAEEL	sec-6	796	1.9	Caenorhabditis elegans OX=6239	3:Protein inferred from homology	Exocyst complex component 3	0.9886	0.999	1	1	1	1	1	0	1	0	1	0	7188.95	0	7188.95	0	7188.95	0
sp|Q19317|NBEA_CAEEL	Q19317	NBEA_CAEEL	sel-2	2507	0.4	Caenorhabditis elegans OX=6239	2:Experimental evidence at transcript level	Putative neurobeachin homolog	0.9886	0.999	1	2	2	2	2	0	2	0	2	0	13707.7	0	13707.7	0	13707.7	0
sp|Q19329|TSR1_CAEEL	Q19329	TSR1_CAEEL	tag-151	785	1.1	Caenorhabditis elegans OX=6239	3:Protein inferred from homology	Pre-rRNA-processing protein TSR1 homolog	0.9886	0.999	1	1	1	1	1	0	1	0	1	0	5759.82	0	5759.82	0	5759.82	0
sp|Q19427|NPY1_CAEEL	Q19427	NPY1_CAEEL	ndx-9	374	4.3	Caenorhabditis elegans OX=6239	1:Experimental evidence at protein level	NAD-capped RNA hydrolase ndx-9	0.9886	0.999	1	3	3	3	1	2	1	2	1	2	19647.1	27288.6	19647.1	27288.6	19647.1	27288.6
sp|Q19564|OXDD2_CAEEL	Q19564	OXDD2_CAEEL	ddo-2	334	3.3	Caenorhabditis elegans OX=6239	1:Experimental evidence at protein level	D-aspartate oxidase 2	0.9886	0.999	1	1	1	1	1	0	1	0	1	0	6429.71	0	6429.71	0	6429.71	0
sp|Q19724|NDUS6_CAEEL	Q19724	NDUS6_CAEEL	nduf-6	140	15	Caenorhabditis elegans OX=6239	3:Protein inferred from homology	Probable NADH dehydrogenase [ubiquinone] iron-sulfur protein 6, mitochondrial	0.9886	0.999	1	2	2	2	2	0	2	0	2	0	8854.33	0	8854.33	0	8854.33	0
sp|Q19906|CTU2_CAEEL	Q19906	CTU2_CAEEL	tut-2	349	3.7	Caenorhabditis elegans OX=6239	3:Protein inferred from homology	Cytoplasmic tRNA 2-thiolation protein 2	0.9886	0.999	1	1	1	1	1	0	1	0	1	0	5522.66	0	5522.66	0	5522.66	0
sp|Q19952|LSM4_CAEEL	Q19952	LSM4_CAEEL	lsm-4	123	8.1	Caenorhabditis elegans OX=6239	3:Protein inferred from homology	Probable U6 snRNA-associated Sm-like protein LSm4	0.9886	0.999	1	1	1	1	1	0	1	0	1	0	22128.5	0	22128.5	0	22128.5	0
sp|Q20027|C25HL_CAEEL	Q20027	C25HL_CAEEL	F35C8.5	300	3.3	Caenorhabditis elegans OX=6239	1:Experimental evidence at protein level	Cholesterol 25-hydroxylase-like protein	0.9886	0.999	1	2	2	2	2	0	2	0	2	0	28214.5	0	28214.5	0	28214.5	0
sp|Q20222|FABP3_CAEEL	Q20222	FABP3_CAEEL	lbp-3	165	7.9	Caenorhabditis elegans OX=6239	2:Experimental evidence at transcript level	Fatty acid-binding protein homolog 3	0.9886	0.999	1	2	2	2	2	0	2	0	2	0	16341.3	0	16341.3	0	16341.3	0
sp|Q20263|GOT1_CAEEL	Q20263	GOT1_CAEEL	eas-1	141	10.6	Caenorhabditis elegans OX=6239	3:Protein inferred from homology	Probable Golgi transport protein 1	0.9886	0.999	1	5	5	5	2	3	2	3	2	3	53331.2	47680.2	53331.2	47680.2	53331.2	47680.2
sp|Q20300|ELO5_CAEEL	Q20300	ELO5_CAEEL	elo-5	274	5.8	Caenorhabditis elegans OX=6239	1:Experimental evidence at protein level	Elongation of long chain fatty acids protein 5	0.9886	0.999	1	2	2	2	2	0	2	0	2	0	20207.7	0	20207.7	0	20207.7	0
sp|Q20898|IFET1_CAEEL	Q20898	IFET1_CAEEL	ifet-1	761	2.2	Caenorhabditis elegans OX=6239	1:Experimental evidence at protein level	Translational repressor ifet-1	0.9886	0.999	1	2	2	2	2	0	2	0	2	0	8810.36	0	8810.36	0	8810.36	0
sp|Q21122|F2612_CAEEL	Q21122	F2612_CAEEL	pfkb-1.2	457	2.8	Caenorhabditis elegans OX=6239	3:Protein inferred from homology	6-phosphofructo-2-kinase/fructose-2,6-bisphosphatase	0.9886	0.999	1	1	1	1	1	0	1	0	1	0	8994.13	0	8994.13	0	8994.13	0
sp|Q21230|IF2B_CAEEL	Q21230	IF2B_CAEEL	eif-2beta	250	6.8	Caenorhabditis elegans OX=6239	3:Protein inferred from homology	Eukaryotic translation initiation factor 2 subunit 2	0.9886	0.999	1	1	1	1	1	0	1	0	1	0	13681.1	0	13681.1	0	13681.1	0
sp|Q21268|YMSO_CAEEL	Q21268	YMSO_CAEEL	K07C11.7	290	4.8	Caenorhabditis elegans OX=6239	1:Experimental evidence at protein level	UPF0046 protein K07C11.7	0.9886	0.999	1	1	1	1	1	0	1	0	1	0	11591.7	0	11591.7	0	11591.7	0
sp|Q21355|GST4_CAEEL	Q21355	GST4_CAEEL	gst-4	207	6.8	Caenorhabditis elegans OX=6239	2:Experimental evidence at transcript level	Glutathione S-transferase 4	0.9886	0.999	1	2	2	2	2	0	2	0	2	0	13175	0	13175	0	13175	0
sp|Q21452|LIAS_CAEEL	Q21452	LIAS_CAEEL	M01F1.3	354	3.7	Caenorhabditis elegans OX=6239	3:Protein inferred from homology	Lipoyl synthase, mitochondrial	0.9886	0.999	1	2	2	2	1	1	1	1	1	1	8442.33	11955	8442.33	11955	8442.33	11955
sp|Q21557|DYL2_CAEEL	Q21557	DYL2_CAEEL	dlc-2	90	13.3	Caenorhabditis elegans OX=6239	3:Protein inferred from homology	Probable dynein light chain 2, cytoplasmic	0.9886	0.999	1	1	1	1	1	0	1	0	1	0	12031.3	0	12031.3	0	12031.3	0
sp|Q21633|UBC18_CAEEL	Q21633	UBC18_CAEEL	ubc-18	153	9.2	Caenorhabditis elegans OX=6239	1:Experimental evidence at protein level	Ubiquitin-conjugating enzyme E2 ubc-18	0.9886	0.999	1	2	2	2	2	0	2	0	2	0	20098.2	0	20098.2	0	20098.2	0
sp|Q21878|NHR1_CAEEL	Q21878	NHR1_CAEEL	nhr-1	445	3.8	Caenorhabditis elegans OX=6239	1:Experimental evidence at protein level	Nuclear hormone receptor family member nhr-1	0.9886	0.999	1	2	2	2	2	0	2	0	2	0	17395.7	0	17395.7	0	17395.7	0
sp|Q21902|MCM5_CAEEL	Q21902	MCM5_CAEEL	mcm-5	759	2	Caenorhabditis elegans OX=6239	3:Protein inferred from homology	DNA replication licensing factor mcm-5	0.9886	0.999	1	1	1	1	1	0	1	0	1	0	20907.4	0	20907.4	0	20907.4	0
sp|Q21950|SBP_CAEEL	Q21950	SBP_CAEEL	R11G10.2	542	1.5	Caenorhabditis elegans OX=6239	3:Protein inferred from homology	Putative selenium-binding protein	0.9886	0.999	1	2	2	2	1	1	1	1	1	1	40250.4	27938.6	40250.4	27938.6	40250.4	27938.6
sp|Q21997|DERL2_CAEEL	Q21997	DERL2_CAEEL	R151.6	237	6.8	Caenorhabditis elegans OX=6239	2:Experimental evidence at transcript level	Derlin-2	0.9886	0.999	1	1	1	1	1	0	1	0	1	0	4811.89	0	4811.89	0	4811.89	0
sp|Q22000|PDE4_CAEEL	Q22000	PDE4_CAEEL	pde-4	674	2.4	Caenorhabditis elegans OX=6239	2:Experimental evidence at transcript level	Probable 3',5'-cyclic phosphodiesterase pde-4	0.9886	0.999	1	1	1	1	1	0	1	0	1	0	27917.2	0	27917.2	0	27917.2	0
sp|Q22017|FAD1_CAEEL	Q22017	FAD1_CAEEL	flad-1	519	2.5	Caenorhabditis elegans OX=6239	3:Protein inferred from homology	Probable FAD synthase	0.9886	0.999	1	1	1	1	1	0	1	0	1	0	10312.4	0	10312.4	0	10312.4	0
sp|Q22169|SSRB_CAEEL	Q22169	SSRB_CAEEL	trap-2	188	6.4	Caenorhabditis elegans OX=6239	1:Experimental evidence at protein level	Translocon-associated protein subunit beta	0.9886	0.999	1	6	6	6	2	4	2	4	2	4	189493	84461.8	189493	84461.8	189493	84461.8
sp|Q22618|DSRAD_CAEEL	Q22618	DSRAD_CAEEL	adr-2	495	3.8	Caenorhabditis elegans OX=6239	1:Experimental evidence at protein level	Double-stranded RNA-specific adenosine deaminase adr-2	0.9886	0.999	1	1	1	1	1	0	1	0	1	0	19100.5	0	19100.5	0	19100.5	0
sp|Q22640|ERH_CAEEL	Q22640	ERH_CAEEL	erh-1	103	15.5	Caenorhabditis elegans OX=6239	1:Experimental evidence at protein level	Enhancer of rudimentary homolog	0.9886	0.999	1	2	2	2	2	0	2	0	2	0	21487.4	0	21487.4	0	21487.4	0
sp|Q22707|DUS11_CAEEL	Q22707	DUS11_CAEEL	pir-1	233	4.7	Caenorhabditis elegans OX=6239	1:Experimental evidence at protein level	RNA/RNP complex-1-interacting phosphatase homolog	0.9886	0.999	1	1	1	1	1	0	1	0	1	0	22726.3	0	22726.3	0	22726.3	0
sp|Q22836|YGH1_CAEEL	Q22836	YGH1_CAEEL	T27F2.1	535	2.1	Caenorhabditis elegans OX=6239	1:Experimental evidence at protein level	Uncharacterized protein T27F2.1	0.9886	0.999	1	1	1	1	1	0	1	0	1	0	9202.66	0	9202.66	0	9202.66	0
sp|Q22875|SHOC2_CAEEL	Q22875	SHOC2_CAEEL	soc-2	559	1.8	Caenorhabditis elegans OX=6239	1:Experimental evidence at protein level	Leucine-rich repeat protein soc-2	0.9886	0.999	1	1	1	1	1	0	1	0	1	0	14113.7	0	14113.7	0	14113.7	0
sp|Q23027|INX5_CAEEL	Q23027	INX5_CAEEL	inx-5	447	2.2	Caenorhabditis elegans OX=6239	3:Protein inferred from homology	Innexin-5	0.9886	0.999	1	4	4	4	4	0	4	0	4	0	55573.3	0	55573.3	0	55573.3	0
sp|Q23280|DAF41_CAEEL	Q23280	DAF41_CAEEL	daf-41	175	11.4	Caenorhabditis elegans OX=6239	2:Experimental evidence at transcript level	Co-chaperone protein daf-41	0.9886	0.999	1	1	1	1	1	0	1	0	1	0	11485	0	11485	0	11485	0
sp|Q23445|SAR1_CAEEL	Q23445	SAR1_CAEEL	sar-1	193	5.7	Caenorhabditis elegans OX=6239	3:Protein inferred from homology	GTP-binding protein SAR1	0.9886	0.999	1	3	3	3	1	2	1	2	1	2	38327.5	42854.9	38327.5	42854.9	38327.5	42854.9
sp|Q23457|RBX1_CAEEL	Q23457	RBX1_CAEEL	rbx-1	110	18.2	Caenorhabditis elegans OX=6239	1:Experimental evidence at protein level	RING-box protein 1	0.9886	0.999	1	1	1	1	1	0	1	0	1	0	8125.61	0	8125.61	0	8125.61	0
sp|Q27257|DIF1_CAEEL	Q27257	DIF1_CAEEL	dif-1	312	6.7	Caenorhabditis elegans OX=6239	2:Experimental evidence at transcript level	Protein dif-1	0.9886	0.999	1	2	2	2	2	0	2	0	2	0	39127.3	0	39127.3	0	39127.3	0
sp|Q27539|CLPP1_CAEEL	Q27539	CLPP1_CAEEL	clpp-1	221	6.8	Caenorhabditis elegans OX=6239	1:Experimental evidence at protein level	ATP-dependent Clp protease proteolytic subunit 1, mitochondrial	0.9886	0.999	1	1	1	1	1	0	1	0	1	0	21681.2	0	21681.2	0	21681.2	0
sp|Q8ITY4|SF3B6_CAEEL	Q8ITY4	SF3B6_CAEEL	C50D2.5	138	8.7	Caenorhabditis elegans OX=6239	3:Protein inferred from homology	Splicing factor 3B subunit 6-like protein	0.9886	0.999	1	3	3	3	3	0	3	0	3	0	26091.1	0	26091.1	0	26091.1	0
sp|Q93169|MTNA_CAEEL	Q93169	MTNA_CAEEL	C01G10.9	366	7.1	Caenorhabditis elegans OX=6239	3:Protein inferred from homology	Methylthioribose-1-phosphate isomerase	0.9886	0.999	1	1	1	1	1	0	1	0	1	0	7420.61	0	7420.61	0	7420.61	0
sp|Q93425|RT05_CAEEL	Q93425	RT05_CAEEL	mrps-5	436	2.5	Caenorhabditis elegans OX=6239	3:Protein inferred from homology	Putative 28S ribosomal protein S5, mitochondrial	0.9886	0.999	1	1	1	1	1	0	1	0	1	0	16313.2	0	16313.2	0	16313.2	0
sp|Q93459|NUBP1_CAEEL	Q93459	NUBP1_CAEEL	nubp-1	313	6.1	Caenorhabditis elegans OX=6239	2:Experimental evidence at transcript level	Cytosolic Fe-S cluster assembly factor NUBP1 homolog	0.9886	0.999	1	2	2	2	1	1	1	1	1	1	25165	46989	25165	46989	25165	46989
sp|Q93561|DERL1_CAEEL	Q93561	DERL1_CAEEL	cup-2	245	6.9	Caenorhabditis elegans OX=6239	2:Experimental evidence at transcript level	Derlin-1	0.9886	0.999	1	1	1	1	1	0	1	0	1	0	21336.6	0	21336.6	0	21336.6	0
sp|Q95PZ0|CSN6_CAEEL	Q95PZ0	CSN6_CAEEL	csn-6	426	3.3	Caenorhabditis elegans OX=6239	1:Experimental evidence at protein level	COP9 signalosome complex subunit 6	0.9886	0.999	1	1	1	1	1	0	1	0	1	0	15439.6	0	15439.6	0	15439.6	0
sp|Q95QU0|PCID2_CAEEL	Q95QU0	PCID2_CAEEL	C27F2.10	413	2.2	Caenorhabditis elegans OX=6239	3:Protein inferred from homology	PCI domain-containing protein 2 homolog	0.9886	0.999	1	3	3	3	2	1	2	1	2	1	12967.6	12300.9	12967.6	12300.9	12967.6	12300.9
sp|Q95Y71|RM45_CAEEL	Q95Y71	RM45_CAEEL	mrpl-45	357	3.1	Caenorhabditis elegans OX=6239	3:Protein inferred from homology	Probable 39S ribosomal protein L45, mitochondrial	0.9886	0.999	1	1	1	1	1	0	1	0	1	0	27639.7	0	27639.7	0	27639.7	0
sp|Q95Y89|PESC_CAEEL	Q95Y89	PESC_CAEEL	lpd-7	531	4.1	Caenorhabditis elegans OX=6239	3:Protein inferred from homology	Pescadillo homolog	0.9886	0.999	1	2	2	2	2	0	2	0	2	0	24598	0	24598	0	24598	0
sp|Q9GYK2|ITBL_CAEEL	Q9GYK2	ITBL_CAEEL	C05D9.3	423	3.5	Caenorhabditis elegans OX=6239	1:Experimental evidence at protein level	Uncharacterized integrin beta-like protein C05D9.3	0.9886	0.999	1	3	3	3	3	0	3	0	3	0	16621.2	0	16621.2	0	16621.2	0
sp|Q9N359|CSN4_CAEEL	Q9N359	CSN4_CAEEL	csn-4	412	3.6	Caenorhabditis elegans OX=6239	1:Experimental evidence at protein level	COP9 signalosome complex subunit 4	0.9886	0.999	1	1	1	1	1	0	1	0	1	0	11324	0	11324	0	11324	0
sp|Q9N3F0|RPF2_CAEEL	Q9N3F0	RPF2_CAEEL	Y54E10A.10	297	4.4	Caenorhabditis elegans OX=6239	3:Protein inferred from homology	Ribosome production factor 2 homolog	0.9886	0.999	1	1	1	1	1	0	1	0	1	0	28632	0	28632	0	28632	0
sp|Q9N5K2|RPAB1_CAEEL	Q9N5K2	RPAB1_CAEEL	rpb-5	211	8.1	Caenorhabditis elegans OX=6239	3:Protein inferred from homology	DNA-directed RNA polymerases I, II, and III subunit RPABC1	0.9886	0.999	1	2	2	2	2	0	2	0	2	0	35494.4	0	35494.4	0	35494.4	0
sp|Q9NAP9|RT15_CAEEL	Q9NAP9	RT15_CAEEL	mrps-15	330	6.7	Caenorhabditis elegans OX=6239	3:Protein inferred from homology	28S ribosomal protein S15, mitochondrial	0.9886	0.999	1	1	1	1	1	0	1	0	1	0	25689.6	0	25689.6	0	25689.6	0
sp|Q9U2A8|RL37A_CAEEL	Q9U2A8	RL37A_CAEEL	rpl-43	91	19.8	Caenorhabditis elegans OX=6239	3:Protein inferred from homology	60S ribosomal protein L37a	0.9886	0.999	1	6	6	6	3	3	3	3	3	3	201886	75610.4	201886	75610.4	201886	75610.4
sp|Q9U332|RL31_CAEEL	Q9U332	RL31_CAEEL	rpl-31	122	7.4	Caenorhabditis elegans OX=6239	3:Protein inferred from homology	60S ribosomal protein L31	0.9886	0.999	1	2	2	2	2	0	2	0	2	0	36113.1	0	36113.1	0	36113.1	0
sp|Q9U3N4|INX6_CAEEL	Q9U3N4	INX6_CAEEL	inx-6	389	4.1	Caenorhabditis elegans OX=6239	1:Experimental evidence at protein level	Innexin-6	0.9886	0.999	1	1	1	1	1	0	1	0	1	0	10461.9	0	10461.9	0	10461.9	0
sp|Q9XUN9|TNNI3_CAEEL	Q9XUN9	TNNI3_CAEEL	tni-3	260	6.9	Caenorhabditis elegans OX=6239	2:Experimental evidence at transcript level	Troponin I 3	0.9886	0.999	1	4	4	4	2	2	2	2	2	2	34165.1	33724.7	34165.1	33724.7	34165.1	33724.7
sp|Q9XVH6|RPB11_CAEEL	Q9XVH6	RPB11_CAEEL	rpb-11	122	13.9	Caenorhabditis elegans OX=6239	3:Protein inferred from homology	Probable DNA-directed RNA polymerase II subunit RPB11	0.9886	0.999	1	3	3	3	3	0	3	0	3	0	5641.85	0	5641.85	0	5641.85	0
sp|Q9XVQ9|ELO2_CAEEL	Q9XVQ9	ELO2_CAEEL	elo-2	274	4.7	Caenorhabditis elegans OX=6239	1:Experimental evidence at protein level	Elongation of long chain fatty acids protein 2	0.9886	0.999	1	2	2	2	2	0	2	0	2	0	19536.7	0	19536.7	0	19536.7	0
sp|Q9XVS4|NOLC1_CAEEL	Q9XVS4	NOLC1_CAEEL	dao-5	971	1.8	Caenorhabditis elegans OX=6239	1:Experimental evidence at protein level	Nucleolar protein dao-5	0.9886	0.999	1	3	3	3	2	1	2	1	2	1	35156.5	33840	35156.5	33840	35156.5	33840
sp|Q9XX15|NEP1_CAEEL	Q9XX15	NEP1_CAEEL	Y39A1A.14	231	5.6	Caenorhabditis elegans OX=6239	3:Protein inferred from homology	Ribosomal RNA small subunit methyltransferase nep-1	0.9886	0.999	1	1	1	1	1	0	1	0	1	0	10808.3	0	10808.3	0	10808.3	0
sp|Q20375|SPTC2_CAEEL	Q20375	SPTC2_CAEEL	sptl-2	558	4.1	Caenorhabditis elegans OX=6239	3:Protein inferred from homology	Serine palmitoyltransferase 2	0.9885	0.9878	2	2	2	2	2	0	2	0	2	0	31165.3	0	31165.3	0	31165.3	0
sp|C0HLB3|VATL2_CAEEL	C0HLB3	VATL2_CAEEL	vha-2	161	5.6	Caenorhabditis elegans OX=6239	2:Experimental evidence at transcript level	V-type proton ATPase 16 kDa proteolipid subunit 2	0.9875	0.9989	1	2	0	2	1	1	0	0	1	1	20009.6	47338	0	0	20009.6	47338	sp|C0HLB4|VATL3_CAEEL
sp|O17514|MES2_CAEEL	O17514	MES2_CAEEL	mes-2	773	1.9	Caenorhabditis elegans OX=6239	1:Experimental evidence at protein level	Histone-lysine N-methyltransferase mes-2	0.9875	0.9989	1	2	2	2	2	0	2	0	2	0	16089.1	0	16089.1	0	16089.1	0
sp|P02662|CASA1_BOVIN	P02662	CASA1_BOVIN	CSN1S1	214	5.6	Bos taurus	1:Experimental evidence at protein level	Alpha-S1-casein	0.9875	0.9989	1	4	4	4	1	3	1	3	1	3	5910.73	13651.4	5910.73	13651.4	5910.73	13651.4
sp|P32740|NNRD_CAEEL	P32740	NNRD_CAEEL	R107.2	307	4.2	Caenorhabditis elegans OX=6239	3:Protein inferred from homology	ATP-dependent (S)-NAD(P)H-hydrate dehydratase	0.9875	0.9989	1	1	1	1	1	0	1	0	1	0	14510.9	0	14510.9	0	14510.9	0
sp|P34416|LASP1_CAEEL	P34416	LASP1_CAEEL	F42H10.3	335	11.9	Caenorhabditis elegans OX=6239	4:Protein predicted	LIM and SH3 domain protein F42H10.3	0.9875	0.9989	1	1	1	1	1	0	1	0	1	0	10034.5	0	10034.5	0	10034.5	0
sp|P34659|RUXF_CAEEL	P34659	RUXF_CAEEL	snr-5	85	21.2	Caenorhabditis elegans OX=6239	1:Experimental evidence at protein level	Probable small nuclear ribonucleoprotein F	0.9875	0.9989	1	2	2	2	1	1	1	1	1	1	42868.3	44540.4	42868.3	44540.4	42868.3	44540.4
sp|P53016|RFC4_CAEEL	P53016	RFC4_CAEEL	rfc-4	334	4.5	Caenorhabditis elegans OX=6239	1:Experimental evidence at protein level	Replication factor C subunit 4	0.9875	0.9989	1	1	1	1	1	0	1	0	1	0	0	0	0	0	0	0
sp|P91309|VIP1_CAEEL	P91309	VIP1_CAEEL	F46F11.1	1323	0.8	Caenorhabditis elegans OX=6239	3:Protein inferred from homology	Inositol hexakisphosphate and diphosphoinositol-pentakisphosphate kinase	0.9875	0.9989	1	1	1	1	1	0	1	0	1	0	5905.44	0	5905.44	0	5905.44	0
sp|Q8WT51|YL4M_CAEEL	Q8WT51	YL4M_CAEEL	F35H12.5	357	5	Caenorhabditis elegans OX=6239	4:Protein predicted	Uncharacterized protein F35H12.5	0.9875	0.9989	1	1	1	1	1	0	1	0	1	0	13333.1	0	13333.1	0	13333.1	0
sp|Q95Y83|RM19_CAEEL	Q95Y83	RM19_CAEEL	mrpl-19	288	4.9	Caenorhabditis elegans OX=6239	3:Protein inferred from homology	Probable 39S ribosomal protein L19, mitochondrial	0.9875	0.9989	1	1	1	1	1	0	1	0	1	0	21563.8	0	21563.8	0	21563.8	0
sp|P34529|DCR1_CAEEL	P34529	DCR1_CAEEL	dcr-1	1910	1.3	Caenorhabditis elegans OX=6239	1:Experimental evidence at protein level	Endoribonuclease dcr-1	0.9873	0.997	1	1	1	1	1	0	1	0	1	0	8394.33	0	8394.33	0	8394.33	0
sp|G5EEN4|GCK3_CAEEL	G5EEN4	GCK3_CAEEL	gck-3	596	1.8	Caenorhabditis elegans OX=6239	1:Experimental evidence at protein level	Germinal center kinase 3	0.9863	0.9988	1	1	1	1	1	0	1	0	1	0	20216.6	0	20216.6	0	20216.6	0
sp|O01884|COQ6_CAEEL	O01884	COQ6_CAEEL	coq-6	451	2.7	Caenorhabditis elegans OX=6239	3:Protein inferred from homology	Ubiquinone biosynthesis monooxygenase COQ6, mitochondrial	0.9863	0.9988	1	1	1	1	1	0	1	0	1	0	29482.6	0	29482.6	0	29482.6	0
sp|O18054|PFD3_CAEEL	O18054	PFD3_CAEEL	pfd-3	185	5.9	Caenorhabditis elegans OX=6239	3:Protein inferred from homology	Probable prefoldin subunit 3	0.9863	0.9988	1	1	1	1	1	0	1	0	1	0	17882.8	0	17882.8	0	17882.8	0
sp|P34364|YLH0_CAEEL	P34364	YLH0_CAEEL	C48B4.10	182	8.2	Caenorhabditis elegans OX=6239	4:Protein predicted	Uncharacterized protein C48B4.10	0.9863	0.9988	1	1	1	1	1	0	1	0	1	0	17564.5	0	17564.5	0	17564.5	0
sp|P34392|YLS7_CAEEL	P34392	YLS7_CAEEL	F09G8.7	100	16	Caenorhabditis elegans OX=6239	4:Protein predicted	Uncharacterized protein F09G8.7	0.9863	0.9988	1	1	1	1	1	0	1	0	1	0	14017.5	0	14017.5	0	14017.5	0
sp|Q09596|GST5_CAEEL	Q09596	GST5_CAEEL	gst-5	207	4.3	Caenorhabditis elegans OX=6239	1:Experimental evidence at protein level	Probable glutathione S-transferase 5	0.9857	0.9966	2	2	2	7	2	0	2	0	5	2	14406	0	14406	0	99547	129999
sp|P90993|RM41_CAEEL	P90993	RM41_CAEEL	mrpl-41	180	8.3	Caenorhabditis elegans OX=6239	3:Protein inferred from homology	39S ribosomal protein L41, mitochondrial	0.9852	0.9987	1	1	1	1	1	0	1	0	1	0	23824.9	0	23824.9	0	23824.9	0
sp|Q9GS00|CSN1_CAEEL	Q9GS00	CSN1_CAEEL	csn-1	601	1.5	Caenorhabditis elegans OX=6239	1:Experimental evidence at protein level	COP9 signalosome complex subunit 1	0.9852	0.9987	1	4	4	4	1	3	1	3	1	3	29664.8	30018.4	29664.8	30018.4	29664.8	30018.4
sp|P34601|YO62_CAEEL	P34601	YO62_CAEEL	ZK1098.2	650	1.8	Caenorhabditis elegans OX=6239	4:Protein predicted	Uncharacterized protein ZK1098.2	0.9841	0.9986	1	1	1	1	1	0	1	0	1	0	6710.34	0	6710.34	0	6710.34	0
sp|Q19360|UBA3_CAEEL	Q19360	UBA3_CAEEL	rfl-1	430	4.2	Caenorhabditis elegans OX=6239	1:Experimental evidence at protein level	NEDD8-activating enzyme E1 catalytic subunit	0.9841	0.9986	1	1	1	1	1	0	1	0	1	0	13532.5	0	13532.5	0	13532.5	0
sp|Q7JPQ6|YMP3_CAEEL	Q7JPQ6	YMP3_CAEEL	B0361.3	627	2.2	Caenorhabditis elegans OX=6239	4:Protein predicted	Uncharacterized protein B0361.3	0.9841	0.9986	1	1	1	1	1	0	1	0	1	0	30822.4	0	30822.4	0	30822.4	0
sp|Q9N361|RT25_CAEEL	Q9N361	RT25_CAEEL	mrps-25	170	6.5	Caenorhabditis elegans OX=6239	3:Protein inferred from homology	Probable 28S ribosomal protein S25, mitochondrial	0.9841	0.9986	1	1	1	1	1	0	1	0	1	0	23277.8	0	23277.8	0	23277.8	0
sp|O02058|PTPS_CAEEL	O02058	PTPS_CAEEL	ptps-1	140	8.6	Caenorhabditis elegans OX=6239	1:Experimental evidence at protein level	Putative 6-pyruvoyl tetrahydrobiopterin synthase	0.983	0.9985	1	2	2	2	2	0	2	0	2	0	38821.3	0	38821.3	0	38821.3	0
sp|P34331|PLK1_CAEEL	P34331	PLK1_CAEEL	plk-1	649	2.3	Caenorhabditis elegans OX=6239	1:Experimental evidence at protein level	Serine/threonine-protein kinase plk-1	0.983	0.9985	1	1	1	1	1	0	1	0	1	0	27103.5	0	27103.5	0	27103.5	0
sp|P34676|PCP5_CAEEL	P34676	PCP5_CAEEL	pcp-5	507	2	Caenorhabditis elegans OX=6239	1:Experimental evidence at protein level	Prolyl carboxy peptidase like protein 5	0.983	0.9985	1	2	2	2	2	0	2	0	2	0	12183	0	12183	0	12183	0
sp|Q09285|AKAP1_CAEEL	Q09285	AKAP1_CAEEL	akap-1	867	1.8	Caenorhabditis elegans OX=6239	3:Protein inferred from homology	KH domain-containing protein akap-1	0.983	0.9985	1	1	1	1	1	0	1	0	1	0	18521.1	0	18521.1	0	18521.1	0
sp|Q09438|MTAP_CAEEL	Q09438	MTAP_CAEEL	B0228.7	288	3.1	Caenorhabditis elegans OX=6239	3:Protein inferred from homology	S-methyl-5'-thioadenosine phosphorylase	0.983	0.9985	1	1	1	1	1	0	1	0	1	0	13159.7	0	13159.7	0	13159.7	0
sp|Q18449|YC2L_CAEEL	Q18449	YC2L_CAEEL	C34D4.4	205	3.9	Caenorhabditis elegans OX=6239	3:Protein inferred from homology	Uncharacterized Golgi apparatus membrane protein-like protein C34D4.4	0.983	0.9985	1	2	2	2	2	0	2	0	2	0	20470.8	0	20470.8	0	20470.8	0
sp|P54002|ALG9_CAEEL	P54002	ALG9_CAEEL	algn-9	603	4.1	Caenorhabditis elegans OX=6239	1:Experimental evidence at protein level	Alpha-1,2-mannosyltransferase algn-9	0.9828	0.9959	1	1	1	1	1	0	1	0	1	0	16608	0	16608	0	16608	0
sp|O01615|AN322_CAEEL	O01615	AN322_CAEEL	T19H12.2	225	4	Caenorhabditis elegans OX=6239	3:Protein inferred from homology	Acidic leucine-rich nuclear phosphoprotein 32-related protein 2	0.9819	0.9984	1	2	0	2	2	0	0	0	2	0	16792.8	0	0	0	16792.8	0	sp|O62220|AN321_CAEEL
sp|P90783|PAF1_CAEEL	P90783	PAF1_CAEEL	pafo-1	425	2.6	Caenorhabditis elegans OX=6239	2:Experimental evidence at transcript level	RNA polymerase II-associated factor 1 homolog	0.9819	0.9984	1	1	1	1	1	0	1	0	1	0	20067.7	0	20067.7	0	20067.7	0
sp|Q9N373|MKRN_CAEEL	Q9N373	MKRN_CAEEL	lep-2	413	10.2	Caenorhabditis elegans OX=6239	1:Experimental evidence at protein level	E3 ubiquitin-protein ligase makorin	0.9811	0.9955	1	2	2	2	2	0	2	0	2	0	25215.9	0	25215.9	0	25215.9	0
sp|O16000|STX1A_CAEEL	O16000	STX1A_CAEEL	unc-64	291	6.5	Caenorhabditis elegans OX=6239	1:Experimental evidence at protein level	Syntaxin-1A homolog	0.9808	0.9983	1	2	2	2	2	0	2	0	2	0	14357.9	0	14357.9	0	14357.9	0
sp|Q09505|YQI4_CAEEL	Q09505	YQI4_CAEEL	C45G9.4	292	4.5	Caenorhabditis elegans OX=6239	4:Protein predicted	Uncharacterized protein C45G9.4	0.9808	0.9983	1	2	0	2	2	0	0	0	2	0	5583.66	0	0	0	5583.66	0	sp|Q09507|YQI9_CAEEL
sp|Q8T3G2|SCPL1_CAEEL	Q8T3G2	SCPL1_CAEEL	scpl-1	491	2.2	Caenorhabditis elegans OX=6239	1:Experimental evidence at protein level	CTD small phosphatase-like protein 1	0.9808	0.9983	1	1	1	1	1	0	1	0	1	0	17145.7	0	17145.7	0	17145.7	0
sp|Q9U2C4|GALT9_CAEEL	Q9U2C4	GALT9_CAEEL	gly-9	579	4.3	Caenorhabditis elegans OX=6239	2:Experimental evidence at transcript level	Probable N-acetylgalactosaminyltransferase 9	0.9807	0.9954	1	1	1	1	1	0	1	0	1	0	8928.31	0	8928.31	0	8928.31	0
sp|Q23651|ELP3_CAEEL	Q23651	ELP3_CAEEL	elpc-3	547	4.8	Caenorhabditis elegans OX=6239	3:Protein inferred from homology	Elongator complex protein 3	0.9806	0.9939	1	2	2	2	2	0	2	0	2	0	10227.5	0	10227.5	0	10227.5	0
sp|Q18964|WDFY2_CAEEL	Q18964	WDFY2_CAEEL	wdfy-2	415	1.9	Caenorhabditis elegans OX=6239	1:Experimental evidence at protein level	WD repeat and FYVE domain-containing protein 2	0.9797	0.9982	1	4	4	4	2	2	2	2	2	2	22182.8	25635.8	22182.8	25635.8	22182.8	25635.8
sp|Q20849|KNTC1_CAEEL	Q20849	KNTC1_CAEEL	rod-1	2049	0.5	Caenorhabditis elegans OX=6239	1:Experimental evidence at protein level	Kinetochore-associated protein rod-1	0.9797	0.9982	1	3	3	3	3	0	3	0	3	0	9284.86	0	9284.86	0	9284.86	0
sp|P29355|SEM5_CAEEL	P29355	SEM5_CAEEL	sem-5	228	6.1	Caenorhabditis elegans OX=6239	1:Experimental evidence at protein level	Sex muscle abnormal protein 5	0.9785	0.9981	1	1	1	1	1	0	1	0	1	0	12628.2	0	12628.2	0	12628.2	0
sp|Q19311|PUR4_CAEEL	Q19311	PUR4_CAEEL	pfas-1	1324	0.8	Caenorhabditis elegans OX=6239	3:Protein inferred from homology	Probable phosphoribosylformylglycinamidine synthase	0.9785	0.9981	1	2	2	2	2	0	2	0	2	0	8134.47	0	8134.47	0	8134.47	0
sp|P34686|CAPZB_CAEEL	P34686	CAPZB_CAEEL	cap-2	270	3.7	Caenorhabditis elegans OX=6239	2:Experimental evidence at transcript level	F-actin-capping protein subunit beta	0.9774	0.998	1	3	3	3	2	1	2	1	2	1	26961	32756.2	26961	32756.2	26961	32756.2
sp|Q17602|NU214_CAEEL	Q17602	NU214_CAEEL	npp-14	1390	0.9	Caenorhabditis elegans OX=6239	1:Experimental evidence at protein level	Nuclear pore complex protein 14	0.9774	0.998	1	1	1	1	1	0	1	0	1	0	8214.05	0	8214.05	0	8214.05	0
sp|Q19826|RPAB3_CAEEL	Q19826	RPAB3_CAEEL	rpb-8	148	6.8	Caenorhabditis elegans OX=6239	1:Experimental evidence at protein level	Probable DNA-directed RNA polymerases I, II, and III subunit RPABC3	0.9763	0.9979	1	1	1	1	1	0	1	0	1	0	6229.65	0	6229.65	0	6229.65	0
sp|Q94402|NOP16_CAEEL	Q94402	NOP16_CAEEL	nol-16	189	9.5	Caenorhabditis elegans OX=6239	3:Protein inferred from homology	Nucleolar protein 16	0.9763	0.9979	1	1	1	1	1	0	1	0	1	0	12503.2	0	12503.2	0	12503.2	0
sp|O17607|RUVB1_CAEEL	O17607	RUVB1_CAEEL	ruvb-1	476	2.3	Caenorhabditis elegans OX=6239	1:Experimental evidence at protein level	RuvB-like 1	0.9752	0.9978	1	1	1	1	1	0	1	0	1	0	14552	0	14552	0	14552	0
sp|Q9XVR8|NOP10_CAEEL	Q9XVR8	NOP10_CAEEL	nola-3	64	37.5	Caenorhabditis elegans OX=6239	3:Protein inferred from homology	Putative H/ACA ribonucleoprotein complex subunit 3	0.9741	0.9977	1	2	2	2	1	1	1	1	1	1	32097.7	40220.5	32097.7	40220.5	32097.7	40220.5
sp|P34314|TLK1_CAEEL	P34314	TLK1_CAEEL	tlk-1	965	0.9	Caenorhabditis elegans OX=6239	1:Experimental evidence at protein level	Serine/threonine-protein kinase tousled-like 1	0.973	0.9976	1	1	1	1	1	0	1	0	1	0	4444.01	0	4444.01	0	4444.01	0
sp|P34288|PAC1_CAEEL	P34288	PAC1_CAEEL	pac-1	1605	1.7	Caenorhabditis elegans OX=6239	1:Experimental evidence at protein level	GTPase-activating protein pac-1	0.9719	0.9975	1	1	1	1	1	0	1	0	1	0	37764.3	0	37764.3	0	37764.3	0
sp|Q27489|H33L3_CAEEL	Q27489	H33L3_CAEEL	his-69	127	7.1	Caenorhabditis elegans OX=6239	5:Protein uncertain	Putative histone H3.3-like type 3	0.9719	0.9975	1	1	0	1	1	0	0	0	1	0	11058.5	0	0	0	11058.5	0	sp|Q27532|H33L2_CAEEL
sp|Q8I7F8|ODR4_CAEEL	Q8I7F8	ODR4_CAEEL	odr-4	475	2.7	Caenorhabditis elegans OX=6239	1:Experimental evidence at protein level	Odorant response abnormal protein 4	0.9709	0.9974	1	1	1	1	1	0	1	0	1	0	3913.87	0	3913.87	0	3913.87	0
sp|Q9NEU2|SDA1_CAEEL	Q9NEU2	SDA1_CAEEL	pro-3	801	1.2	Caenorhabditis elegans OX=6239	1:Experimental evidence at protein level	Protein SDA1 homolog	0.9709	0.9974	1	1	1	1	1	0	1	0	1	0	10657.2	0	10657.2	0	10657.2	0
sp|O17397|DIML_CAEEL	O17397	DIML_CAEEL	F52H2.6	525	4.6	Caenorhabditis elegans OX=6239	3:Protein inferred from homology	Diminuto-like protein	0.9684	0.9924	1	1	1	1	1	0	1	0	1	0	10801.6	0	10801.6	0	10801.6	0
sp|P41877|ISW1_CAEEL	P41877	ISW1_CAEEL	isw-1	1009	1.8	Caenorhabditis elegans OX=6239	1:Experimental evidence at protein level	Chromatin-remodeling complex ATPase chain isw-1	0.968	0.9889	2	2	2	2	2	0	2	0	2	0	18358.2	0	18358.2	0	18358.2	0
sp|Q02330|SMA2_CAEEL	Q02330	SMA2_CAEEL	sma-2	418	1.7	Caenorhabditis elegans OX=6239	2:Experimental evidence at transcript level	Dwarfin sma-2	0.9601	0.9964	1	1	1	1	1	0	1	0	1	0	89179.7	0	89179.7	0	89179.7	0
sp|Q20798|HRD1_CAEEL	Q20798	HRD1_CAEEL	sel-11	610	1.5	Caenorhabditis elegans OX=6239	3:Protein inferred from homology	E3 ubiquitin-protein ligase hrd-1	0.9601	0.9964	1	1	1	1	1	0	1	0	1	0	4481.97	0	4481.97	0	4481.97	0
sp|P52879|RER1_CAEEL	P52879	RER1_CAEEL	rer-1	191	10.5	Caenorhabditis elegans OX=6239	3:Protein inferred from homology	Protein RER1 homolog	0.9571	0.9833	2	2	2	2	2	0	2	0	2	0	48158.4	0	48158.4	0	48158.4	0
sp|Q966A0|SVH11_CAEEL	Q966A0	SVH11_CAEEL	svh-11	364	3.8	Caenorhabditis elegans OX=6239	3:Protein inferred from homology	Putative galactoside 2-alpha-L-fucosyltransferase svh-11	0.9558	0.996	1	5	5	5	3	2	3	2	3	2	147169	255707	147169	255707	147169	255707
sp|G5EBZ8|ARK1_CAEEL	G5EBZ8	ARK1_CAEEL	ark-1	1043	1.2	Caenorhabditis elegans OX=6239	2:Experimental evidence at transcript level	Ack-related non-receptor tyrosine kinase	0.9547	0.9959	1	1	1	1	1	0	1	0	1	0	25855.5	0	25855.5	0	25855.5	0
sp|P91349|SPD5_CAEEL	P91349	SPD5_CAEEL	spd-5	1198	3.3	Caenorhabditis elegans OX=6239	1:Experimental evidence at protein level	Spindle-defective protein 5	0.9537	0.9684	1	1	1	1	1	0	1	0	1	0	17906.9	0	17906.9	0	17906.9	0
sp|P34604|EI2BA_CAEEL	P34604	EI2BA_CAEEL	ZK1098.4	305	4.6	Caenorhabditis elegans OX=6239	1:Experimental evidence at protein level	Probable translation initiation factor eIF-2B subunit alpha	0.9495	0.9954	1	1	1	1	1	0	1	0	1	0	21162	0	21162	0	21162	0
sp|Q9XVJ2|GNPI_CAEEL	Q9XVJ2	GNPI_CAEEL	T03F6.3	267	4.5	Caenorhabditis elegans OX=6239	3:Protein inferred from homology	Probable glucosamine-6-phosphate isomerase	0.9463	0.9951	1	1	1	1	1	0	1	0	1	0	13926	0	13926	0	13926	0
sp|P91343|WDR12_CAEEL	P91343	WDR12_CAEEL	wdr-12	439	3.6	Caenorhabditis elegans OX=6239	3:Protein inferred from homology	Ribosome biogenesis protein WDR12 homolog	0.9371	0.9942	1	1	1	1	1	0	1	0	1	0	51938.1	0	51938.1	0	51938.1	0
sp|P52012|PPIL2_CAEEL	P52012	PPIL2_CAEEL	cyn-4	523	1.9	Caenorhabditis elegans OX=6239	1:Experimental evidence at protein level	Peptidyl-prolyl cis-trans isomerase 4	0.934	0.9939	1	4	4	4	1	3	1	3	1	3	20665.4	30691.8	20665.4	30691.8	20665.4	30691.8
sp|O01422|CSN2_CAEEL	O01422	CSN2_CAEEL	csn-2	495	3.6	Caenorhabditis elegans OX=6239	1:Experimental evidence at protein level	COP9 signalosome complex subunit 2	0.9229	0.9928	1	1	1	1	1	0	1	0	1	0	8604.69	0	8604.69	0	8604.69	0
sp|Q629J5|YRRC_CAEEL	Q629J5	YRRC_CAEEL	R144.12	333	5.1	Caenorhabditis elegans OX=6239	4:Protein predicted	Uncharacterized protein R144.12	0.918	0.9923	1	1	1	1	1	0	1	0	1	0	18546.7	0	18546.7	0	18546.7	0
sp|G5EFU0|PK2_CAEEL	G5EFU0	PK2_CAEEL	pak-2	522	2.1	Caenorhabditis elegans OX=6239	2:Experimental evidence at transcript level	Serine/threonine-protein kinase pak-2	0.9111	0.9916	1	1	1	1	1	0	1	0	1	0	4480.56	0	4480.56	0	4480.56	0
sp|Q09450|SCOT_CAEEL	Q09450	SCOT_CAEEL	C05C10.3	521	5.2	Caenorhabditis elegans OX=6239	3:Protein inferred from homology	Probable succinyl-CoA:3-ketoacid coenzyme A transferase, mitochondrial	0.9111	0.9916	1	1	1	1	1	0	1	0	1	0	5342.24	0	5342.24	0	5342.24	0
sp|Q688C0|RT24_CAEEL	Q688C0	RT24_CAEEL	mrps-24	164	11	Caenorhabditis elegans OX=6239	3:Protein inferred from homology	28S ribosomal protein S24, mitochondrial	0.9057	0.9668	1	1	1	1	1	0	1	0	1	0	9694.22	0	9694.22	0	9694.22	0
sp|O62255|DCP2_CAEEL	O62255	DCP2_CAEEL	dcap-2	786	1.1	Caenorhabditis elegans OX=6239	1:Experimental evidence at protein level	m7GpppN-mRNA hydrolase dcap-2	0.8949	0.9899	1	1	1	1	1	0	1	0	1	0	7959.79	0	7959.79	0	7959.79	0
sp|O45947|GLT10_CAEEL	O45947	GLT10_CAEEL	gly-10	684	2.8	Caenorhabditis elegans OX=6239	1:Experimental evidence at protein level	Putative polypeptide N-acetylgalactosaminyltransferase 10	0.8902	0.9894	1	1	1	1	1	0	1	0	1	0	28588	0	28588	0	28588	0
sp|P18835|COL19_CAEEL	P18835	COL19_CAEEL	col-19	289	7.3	Caenorhabditis elegans OX=6239	3:Protein inferred from homology	Cuticle collagen 19	0.8819	0.9885	1	1	1	1	1	0	1	0	1	0	0	0	0	0	0	0
sp|Q20848|P5CR_CAEEL	Q20848	P5CR_CAEEL	F55G1.9	299	4	Caenorhabditis elegans OX=6239	3:Protein inferred from homology	Putative pyrroline-5-carboxylate reductase	0.8755	0.9878	1	1	1	1	1	0	1	0	1	0	11365.6	0	11365.6	0	11365.6	0
sp|O17087|GLD2_CAEEL	O17087	GLD2_CAEEL	gld-2	1113	1.3	Caenorhabditis elegans OX=6239	1:Experimental evidence at protein level	Poly(A) RNA polymerase gld-2	0.8595	0.986	1	1	1	1	1	0	1	0	1	0	17529.7	0	17529.7	0	17529.7	0
sp|Q8WQG1|YLC1_CAEEL	Q8WQG1	YLC1_CAEEL	C35D10.1	222	5.9	Caenorhabditis elegans OX=6239	3:Protein inferred from homology	ER membrane protein complex subunit 7 homolog	0.839	0.9836	1	1	1	1	1	0	1	0	1	0	17649	0	17649	0	17649	0
sp|P51485|ARRB_CAEEL	P51485	ARRB_CAEEL	arr-1	435	3.4	Caenorhabditis elegans OX=6239	1:Experimental evidence at protein level	Beta-arrestin arr-1	0.8113	0.9802	1	1	1	1	1	0	1	0	1	0	7628.05	0	7628.05	0	7628.05	0
sp|Q17413|UCK_CAEEL	Q17413	UCK_CAEEL	B0001.4	248	5.2	Caenorhabditis elegans OX=6239	3:Protein inferred from homology	Probable uridine-cytidine kinase	0.802	0.979	1	1	1	1	1	0	1	0	1	0	12547.7	0	12547.7	0	12547.7	0
sp|G5EBF1|SAX3_CAEEL	G5EBF1	SAX3_CAEEL	sax-3	1273	1	Caenorhabditis elegans OX=6239	2:Experimental evidence at transcript level	Protein sax-3	0.7905	0.9775	1	1	1	1	1	0	1	0	1	0	8709.41	0	8709.41	0	8709.41	0
sp|P91918|RSMB_CAEEL	P91918	RSMB_CAEEL	snr-2	160	5	Caenorhabditis elegans OX=6239	3:Protein inferred from homology	Probable small nuclear ribonucleoprotein-associated protein B	0.789	0.9773	1	1	1	1	1	0	1	0	1	0	4773.65	0	4773.65	0	4773.65	0
sp|Q17426|YQ4B_CAEEL	Q17426	YQ4B_CAEEL	B0024.11	577	2.9	Caenorhabditis elegans OX=6239	3:Protein inferred from homology	Putative pseudouridine synthase B0024.11	0.7838	0.9766	1	2	2	2	2	0	2	0	2	0	16030.1	0	16030.1	0	16030.1	0
sp|Q9BLC4|SDZ12_CAEEL	Q9BLC4	SDZ12_CAEEL	sdz-12	330	5.8	Caenorhabditis elegans OX=6239	2:Experimental evidence at transcript level	Zinc finger protein sdz-12	0.7586	0.9731	1	1	1	1	1	0	1	0	1	0	30412	0	30412	0	30412	0
sp|Q22111|MMAA1_CAEEL	Q22111	MMAA1_CAEEL	mmaa-1	399	3.8	Caenorhabditis elegans OX=6239	3:Protein inferred from homology	Methylmalonic aciduria type A homolog, mitochondrial	0.7572	0.9729	1	1	1	1	1	0	1	0	1	0	6049.21	0	6049.21	0	6049.21	0
sp|G5EGA6|DHRS4_CAEEL	G5EGA6	DHRS4_CAEEL	dhrs-4	260	10	Caenorhabditis elegans OX=6239	1:Experimental evidence at protein level	Dehydrogenase/reductase SDR family member 4	0.7496	0.9718	1	1	1	1	1	0	1	0	1	0	18432.6	0	18432.6	0	18432.6	0
sp|P23678|UN104_CAEEL	P23678	UN104_CAEEL	unc-104	1584	0.7	Caenorhabditis elegans OX=6239	1:Experimental evidence at protein level	Kinesin-like protein unc-104	0.7428	0.9708	1	2	2	2	1	1	1	1	1	1	8386.76	26360.3	8386.76	26360.3	8386.76	26360.3
sp|Q86MP3|EPG6_CAEEL	Q86MP3	EPG6_CAEEL	epg-6	388	2.8	Caenorhabditis elegans OX=6239	1:Experimental evidence at protein level	Ectopic P granules protein 6	0.7348	0.9696	1	2	2	2	1	1	1	1	1	1	40145.1	54428.3	40145.1	54428.3	40145.1	54428.3
sp|P34642|SRP09_CAEEL	P34642	SRP09_CAEEL	ZK512.4	76	14.5	Caenorhabditis elegans OX=6239	3:Protein inferred from homology	Signal recognition particle 9 kDa protein	0.6994	0.964	1	1	1	1	1	0	1	0	1	0	23616.1	0	23616.1	0	23616.1	0
sp|Q9XWH0|BUB3_CAEEL	Q9XWH0	BUB3_CAEEL	bub-3	343	3.2	Caenorhabditis elegans OX=6239	1:Experimental evidence at protein level	Mitotic checkpoint protein bub-3	0.6898	0.9624	1	2	2	2	1	1	1	1	1	1	29316.1	31596.4	29316.1	31596.4	29316.1	31596.4
sp|A3QM97|CNNM1_CAEEL	A3QM97	CNNM1_CAEEL	cnnm-1	811	1.7	Caenorhabditis elegans OX=6239	2:Experimental evidence at transcript level	Metal transporter cnnm-1	0.6839	0.9614	1	1	1	1	1	0	1	0	1	0	16625.2	0	16625.2	0	16625.2	0

## Sheet: unique
Protein	Protein ID	Entry Name	Gene	Protein Length	Coverage	Organism	Protein Existence	Description	Protein Probability	Top Peptide Probability	Combined Total Peptides	Combined Spectral Count	Combined Unique Spectral Count	Combined Total Spectral Count	Trial 1 Spectral Count	Trial 2 Spectral Count	Trial 1 Unique Spectral Count	Trial 2 Unique Spectral Count	Trial 1 Total Spectral Count	Trial 2 Total Spectral Count	Trial 1 Intensity	Trial 2 Intensity	Trial 1 Unique Intensity	Trial 2 Unique Intensity	Trial 1 Total Intensity	Trial 2 Total Intensity	Indistinguishable Proteins
sp|G5EFL0|GLD4_CAEEL	G5EFL0	GLD4_CAEEL	gld-4	845	8.2	Caenorhabditis elegans OX=6239	1:Experimental evidence at protein level	Poly(A) RNA polymerase gld-4	1	0.999	4	4	4	4	4	0	4	0	4	0	46710.3	0	46710.3	0	46710.3	0
sp|G5EGN2|FAT6_CAEEL	G5EGN2	FAT6_CAEEL	fat-6	339	9.1	Caenorhabditis elegans OX=6239	1:Experimental evidence at protein level	Delta(9)-fatty-acid desaturase fat-6	1	0.999	2	2	2	2	2	0	2	0	2	0	13589.6	0	13589.6	0	13589.6	0
sp|O01805|ACBP1_CAEEL	O01805	ACBP1_CAEEL	acbp-1	86	25.6	Caenorhabditis elegans OX=6239	3:Protein inferred from homology	Acyl-CoA-binding protein homolog 1	1	0.999	2	4	4	4	4	0	4	0	4	0	47669	0	47669	0	47669	0
sp|O18216|PNO1_CAEEL	O18216	PNO1_CAEEL	pno-1	277	9	Caenorhabditis elegans OX=6239	3:Protein inferred from homology	RNA-binding protein pno-1	1	0.999	2	3	3	3	3	0	3	0	3	0	25765	0	25765	0	25765	0
sp|O44410|RRP8_CAEEL	O44410	RRP8_CAEEL	T07A9.8	343	9	Caenorhabditis elegans OX=6239	3:Protein inferred from homology	Ribosomal RNA-processing protein 8	1	0.999	2	2	2	2	2	0	2	0	2	0	31595.8	0	31595.8	0	31595.8	0
sp|O45244|DHX16_CAEEL	O45244	DHX16_CAEEL	mog-4	1008	2.8	Caenorhabditis elegans OX=6239	1:Experimental evidence at protein level	Probable pre-mRNA-splicing factor ATP-dependent RNA helicase mog-4	1	0.999	2	3	3	3	3	0	3	0	3	0	58086.8	0	58086.8	0	58086.8	0
sp|O61742|PSMD4_CAEEL	O61742	PSMD4_CAEEL	rpn-10	346	11.3	Caenorhabditis elegans OX=6239	2:Experimental evidence at transcript level	26S proteasome non-ATPase regulatory subunit 4	1	0.999	3	6	6	6	6	0	6	0	6	0	46517.7	0	46517.7	0	46517.7	0
sp|O62518|YHPK_CAEEL	O62518	YHPK_CAEEL	ZK795.3	292	15.8	Caenorhabditis elegans OX=6239	4:Protein predicted	Brix domain-containing protein ZK795.3	1	0.999	3	4	4	4	4	0	4	0	4	0	60396.9	0	60396.9	0	60396.9	0
sp|P09588|H2A_CAEEL	P09588	H2A_CAEEL	his-3	127	40.9	Caenorhabditis elegans OX=6239	1:Experimental evidence at protein level	Histone H2A	1	0.999	2	3	3	3	3	0	3	0	3	0	16032.4	0	16032.4	0	16032.4	0
sp|P17329|G3P2_CAEEL	P17329	G3P2_CAEEL	gpd-2	341	44.9	Caenorhabditis elegans OX=6239	3:Protein inferred from homology	Glyceraldehyde-3-phosphate dehydrogenase 2	1	0.999	11	28	0	28	17	11	0	0	17	11	264414	287092	0	0	264414	287092	sp|P17330|G3P3_CAEEL
sp|P34433|YL53_CAEEL	P34433	YL53_CAEEL	F44E2.3	244	25	Caenorhabditis elegans OX=6239	4:Protein predicted	Uncharacterized protein F44E2.3	1	0.999	3	5	5	5	5	0	5	0	5	0	97408.3	0	97408.3	0	97408.3	0
sp|P34481|PS11B_CAEEL	P34481	PS11B_CAEEL	rpn-6.2	416	5.5	Caenorhabditis elegans OX=6239	3:Protein inferred from homology	Probable 26S proteasome regulatory subunit rpn-6.2	1	0.999	2	3	3	3	3	0	3	0	3	0	19730	0	19730	0	19730	0
sp|P34606|YO66_CAEEL	P34606	YO66_CAEEL	ZK1098.6	269	10.8	Caenorhabditis elegans OX=6239	4:Protein predicted	Uncharacterized protein ZK1098.6	1	0.999	2	6	6	6	6	0	6	0	6	0	29284.8	0	29284.8	0	29284.8	0
sp|P34654|YOT9_CAEEL	P34654	YOT9_CAEEL	ZK632.9	62	19.4	Caenorhabditis elegans OX=6239	4:Protein predicted	Uncharacterized protein ZK632.9	1	0.999	2	4	4	4	2	2	2	2	2	2	0	32359.6	0	32359.6	0	32359.6
sp|P42000|UTP18_CAEEL	P42000	UTP18_CAEEL	B0280.9	429	15.2	Caenorhabditis elegans OX=6239	3:Protein inferred from homology	U3 small nucleolar RNA-associated protein 18 homolog	1	0.999	5	8	8	8	7	1	7	1	7	1	73263.5	18970.7	73263.5	18970.7	73263.5	18970.7
sp|P42212|GFP_AEQVI	P42212	GFP_AEQVI	GFP	238	48.3	Aequorea victoria	1:Experimental evidence at protein level	Green fluorescent protein	1	0.999	6	30	30	30	12	18	12	18	12	18	209979	206913	209979	206913	209979	206913
sp|P46012|YKI5_CAEEL	P46012	YKI5_CAEEL	C01G6.5	952	3.3	Caenorhabditis elegans OX=6239	4:Protein predicted	Uncharacterized protein C01G6.5	1	0.999	2	5	5	5	5	0	5	0	5	0	29827.9	0	29827.9	0	29827.9	0
sp|P46553|YKG3_CAEEL	P46553	YKG3_CAEEL	B0285.3	166	25.3	Caenorhabditis elegans OX=6239	4:Protein predicted	Uncharacterized protein B0285.3	1	0.999	3	6	6	6	5	1	5	1	5	1	95117.8	45703.9	95117.8	45703.9	95117.8	45703.9
sp|P49596|PP2C2_CAEEL	P49596	PP2C2_CAEEL	ppm-2	356	5.9	Caenorhabditis elegans OX=6239	3:Protein inferred from homology	Probable protein phosphatase 2C T23F11.1	1	0.9988	2	2	2	2	2	0	2	0	2	0	30407.5	0	30407.5	0	30407.5	0
sp|P91341|PWP2_CAEEL	P91341	PWP2_CAEEL	F55F8.3	910	8.5	Caenorhabditis elegans OX=6239	3:Protein inferred from homology	Periodic tryptophan protein 2 homolog	1	0.999	5	6	6	6	6	0	6	0	6	0	70584.3	0	70584.3	0	70584.3	0
sp|P91375|YN1I_CAEEL	P91375	YN1I_CAEEL	K11H12.1	108	19.4	Caenorhabditis elegans OX=6239	3:Protein inferred from homology	Putative bolA-like protein K11H12.1	1	0.999	2	3	3	3	3	0	3	0	3	0	54974.3	0	54974.3	0	54974.3	0
sp|Q09252|NSRP1_CAEEL	Q09252	NSRP1_CAEEL	ccdc-55	392	29.8	Caenorhabditis elegans OX=6239	2:Experimental evidence at transcript level	Nuclear speckle splicing regulatory protein 1 homolog	1	0.999	7	16	16	16	14	2	14	2	14	2	207815	39619.3	207815	39619.3	207815	39619.3
sp|Q09261|RT31_CAEEL	Q09261	RT31_CAEEL	mrps-31	383	6	Caenorhabditis elegans OX=6239	3:Protein inferred from homology	28S ribosomal protein S31, mitochondrial	1	0.9977	2	3	3	3	3	0	3	0	3	0	15813.7	0	15813.7	0	15813.7	0
sp|Q09437|CD111_CAEEL	Q09437	CD111_CAEEL	cdk-11.1	719	8.6	Caenorhabditis elegans OX=6239	1:Experimental evidence at protein level	Cyclin-dependent kinase 11.1	1	0.999	5	5	5	5	5	0	5	0	5	0	64136.8	0	64136.8	0	64136.8	0
sp|Q09441|SWSN7_CAEEL	Q09441	SWSN7_CAEEL	C08B11.3	1244	7.7	Caenorhabditis elegans OX=6239	4:Protein predicted	SWI/SNF nucleosome remodeling complex component	1	0.999	5	8	8	8	8	0	8	0	8	0	60332.4	0	60332.4	0	60332.4	0
sp|Q09462|UTP11_CAEEL	Q09462	UTP11_CAEEL	C16C10.2	262	18.3	Caenorhabditis elegans OX=6239	3:Protein inferred from homology	Probable U3 small nucleolar RNA-associated protein 11	1	0.999	4	8	8	8	8	0	8	0	8	0	50750.9	0	50750.9	0	50750.9	0
sp|Q09464|YQ58_CAEEL	Q09464	YQ58_CAEEL	C16C10.8	253	21.3	Caenorhabditis elegans OX=6239	4:Protein predicted	Uncharacterized protein C16C10.8	1	0.999	3	8	8	8	6	2	6	2	6	2	156246	41909.2	156246	41909.2	156246	41909.2
sp|Q09522|DIM1_CAEEL	Q09522	DIM1_CAEEL	E02H1.1	308	9.7	Caenorhabditis elegans OX=6239	3:Protein inferred from homology	Probable dimethyladenosine transferase	1	0.999	2	2	2	2	2	0	2	0	2	0	18123.3	0	18123.3	0	18123.3	0
sp|Q09637|CYP9_CAEEL	Q09637	CYP9_CAEEL	cyn-9	309	18.8	Caenorhabditis elegans OX=6239	2:Experimental evidence at transcript level	Peptidyl-prolyl cis-trans isomerase 9	1	0.999	4	5	5	5	4	1	4	1	4	1	58685.5	32956.9	58685.5	32956.9	58685.5	32956.9
sp|Q10580|SWAP_CAEEL	Q10580	SWAP_CAEEL	swp-1	749	8	Caenorhabditis elegans OX=6239	2:Experimental evidence at transcript level	Protein SWAP	1	0.999	4	6	6	6	6	0	6	0	6	0	59488.5	0	59488.5	0	59488.5	0
sp|Q17431|LEO1_CAEEL	Q17431	LEO1_CAEEL	leo-1	430	6.7	Caenorhabditis elegans OX=6239	2:Experimental evidence at transcript level	RNA polymerase-associated protein LEO1	1	0.999	2	4	4	4	4	0	4	0	4	0	32039	0	32039	0	32039	0
sp|Q17848|I5P1_CAEEL	Q17848	I5P1_CAEEL	ipp-5	409	8.6	Caenorhabditis elegans OX=6239	2:Experimental evidence at transcript level	Probable type I inositol 1,4,5-trisphosphate 5-phosphatase	1	0.999	3	5	5	5	5	0	5	0	5	0	42631.9	0	42631.9	0	42631.9	0
sp|Q17941|AKT1_CAEEL	Q17941	AKT1_CAEEL	akt-1	541	10.2	Caenorhabditis elegans OX=6239	1:Experimental evidence at protein level	Serine/threonine-protein kinase akt-1	1	0.9971	3	3	3	3	3	0	3	0	3	0	64309.6	0	64309.6	0	64309.6	0
sp|Q18674|RRP1_CAEEL	Q18674	RRP1_CAEEL	rrp-1	397	8.8	Caenorhabditis elegans OX=6239	3:Protein inferred from homology	Ribosomal RNA processing protein 1 homolog	1	0.999	3	6	6	6	6	0	6	0	6	0	41782.4	0	41782.4	0	41782.4	0
sp|Q20932|BYN1_CAEEL	Q20932	BYN1_CAEEL	byn-1	449	15.8	Caenorhabditis elegans OX=6239	3:Protein inferred from homology	Uncharacterized protein byn-1	1	0.999	5	5	5	5	4	1	4	1	4	1	37882	36621.8	37882	36621.8	37882	36621.8
sp|Q21209|BARD1_CAEEL	Q21209	BARD1_CAEEL	brd-1	702	30.8	Caenorhabditis elegans OX=6239	1:Experimental evidence at protein level	BRCA1-associated RING domain protein 1	1	0.999	18	171	171	171	70	101	70	101	70	101	742979	1.58283e+06	742979	1.58283e+06	742979	1.58283e+06
sp|Q21338|SPT5H_CAEEL	Q21338	SPT5H_CAEEL	spt-5	1208	3.1	Caenorhabditis elegans OX=6239	3:Protein inferred from homology	Transcription elongation factor SPT5	1	0.999	2	3	3	3	3	0	3	0	3	0	15494	0	15494	0	15494	0
sp|Q22031|TRM7_CAEEL	Q22031	TRM7_CAEEL	R74.7	337	7.1	Caenorhabditis elegans OX=6239	3:Protein inferred from homology	Putative tRNA (cytidine(32)/guanosine(34)-2'-O)-methyltransferase	1	0.999	2	3	3	3	3	0	3	0	3	0	34470.6	0	34470.6	0	34470.6	0
sp|Q95XU6|ZC3HE_CAEEL	Q95XU6	ZC3HE_CAEEL	sut-2	740	6.8	Caenorhabditis elegans OX=6239	3:Protein inferred from homology	Zinc finger CCCH domain-containing protein 14	1	0.999	4	6	6	6	5	1	5	1	5	1	72264.9	34542.1	72264.9	34542.1	72264.9	34542.1
sp|Q95Y72|DSS1_CAEEL	Q95Y72	DSS1_CAEEL	dss-1	82	36.6	Caenorhabditis elegans OX=6239	1:Experimental evidence at protein level	Probable 26S proteasome complex subunit dss-1	1	0.999	2	4	4	4	3	1	3	1	3	1	29770.6	36612.6	29770.6	36612.6	29770.6	36612.6
sp|Q9N4G9|RUXG_CAEEL	Q9N4G9	RUXG_CAEEL	snr-7	77	53.2	Caenorhabditis elegans OX=6239	3:Protein inferred from homology	Probable small nuclear ribonucleoprotein G	1	0.999	3	5	5	5	5	0	5	0	5	0	58252.5	0	58252.5	0	58252.5	0
sp|Q9NAH4|DENR_CAEEL	Q9NAH4	DENR_CAEEL	Y47D3A.21	192	19.8	Caenorhabditis elegans OX=6239	3:Protein inferred from homology	Density-regulated protein homolog	1	0.999	4	8	8	8	5	3	5	3	5	3	27587.8	608964	27587.8	608964	27587.8	608964
sp|Q9NEU5|NOP53_CAEEL	Q9NEU5	NOP53_CAEEL	Y39B6A.33	438	11.2	Caenorhabditis elegans OX=6239	3:Protein inferred from homology	Ribosome biogenesis protein NOP53	1	0.999	3	3	3	3	3	0	3	0	3	0	31458.2	0	31458.2	0	31458.2	0
sp|Q9XUU9|JAGN_CAEEL	Q9XUU9	JAGN_CAEEL	K05C4.2	189	12.7	Caenorhabditis elegans OX=6239	3:Protein inferred from homology	Protein jagunal homolog	1	0.999	2	3	3	3	3	0	3	0	3	0	25099.3	0	25099.3	0	25099.3	0
sp|Q9XVS1|MCES_CAEEL	Q9XVS1	MCES_CAEEL	tag-72	380	10.3	Caenorhabditis elegans OX=6239	3:Protein inferred from homology	mRNA cap guanine-N7 methyltransferase	1	0.999	3	4	4	4	4	0	4	0	4	0	71399.3	0	71399.3	0	71399.3	0
sp|Q9XWC2|DMON2_CAEEL	Q9XWC2	DMON2_CAEEL	Y73F4A.1	182	19.2	Caenorhabditis elegans OX=6239	1:Experimental evidence at protein level	DOMON domain-containing protein Y73F4A.1	1	0.9988	2	2	2	2	2	0	2	0	2	0	15255.4	0	15255.4	0	15255.4	0
sp|W6RTA4|CLA1_CAEEL	W6RTA4	CLA1_CAEEL	cla-1	8922	12	Caenorhabditis elegans OX=6239	1:Experimental evidence at protein level	Protein clarinet	1	0.999	9	12	12	12	11	1	11	1	11	1	94984.6	59660.3	94984.6	59660.3	94984.6	59660.3
sp|Q9XW79|PP4C1_CAEEL	Q9XW79	PP4C1_CAEEL	pph-4.1	333	21.9	Caenorhabditis elegans OX=6239	1:Experimental evidence at protein level	Serine/threonine-protein phosphatase 4 catalytic subunit 1	1	0.9987	4	6	5	6	6	0	5	0	6	0	82605.7	0	69806.7	0	82605.7	0
sp|Q0G819|PP2B_CAEEL	Q0G819	PP2B_CAEEL	tax-6	542	5.5	Caenorhabditis elegans OX=6239	1:Experimental evidence at protein level	Serine/threonine-protein phosphatase 2B catalytic subunit	1	0.999	3	3	3	4	3	0	3	0	4	0	27212.4	0	27212.4	0	54952.5	0
sp|P52010|CYP2_CAEEL	P52010	CYP2_CAEEL	cyn-2	172	18	Caenorhabditis elegans OX=6239	2:Experimental evidence at transcript level	Peptidyl-prolyl cis-trans isomerase 2	0.9946	0.9981	2	1	0	2	1	0	0	0	2	0	21956.4	0	0	0	50954	0
sp|Q20875|DHX15_CAEEL	Q20875	DHX15_CAEEL	ddx-15	739	4.5	Caenorhabditis elegans OX=6239	3:Protein inferred from homology	Pre-mRNA-splicing factor ATP-dependent RNA helicase ddx-15	1	0.999	3	7	5	7	7	0	5	0	7	0	35244.7	0	24691.7	0	35244.7	0
sp|B6VQ60|BRCA1_CAEEL	B6VQ60	BRCA1_CAEEL	brc-1	612	3.3	Caenorhabditis elegans OX=6239	1:Experimental evidence at protein level	Breast cancer type 1 susceptibility protein homolog	0.9999	0.999	1	4	4	4	4	0	4	0	4	0	41632.2	0	41632.2	0	41632.2	0
sp|Q09316|CK5P1_CAEEL	Q09316	CK5P1_CAEEL	F25B5.5	547	4.6	Caenorhabditis elegans OX=6239	3:Protein inferred from homology	CDK5RAP1-like protein	0.9999	0.9982	2	2	2	2	2	1	2	1	2	1	15891.9	63153.2	15891.9	63153.2	15891.9	63153.2
sp|Q09994|ANI2_CAEEL	Q09994	ANI2_CAEEL	ani-2	1009	4.2	Caenorhabditis elegans OX=6239	2:Experimental evidence at transcript level	Anillin-like protein 2	0.9999	0.999	3	4	4	4	4	0	4	0	4	0	34154.1	0	34154.1	0	34154.1	0
sp|Q18786|SMD2_CAEEL	Q18786	SMD2_CAEEL	snr-4	118	22	Caenorhabditis elegans OX=6239	1:Experimental evidence at protein level	Probable small nuclear ribonucleoprotein Sm D2	0.9999	0.999	2	3	3	3	3	0	3	0	3	0	22268.5	0	22268.5	0	22268.5	0
sp|P34519|TXTP_CAEEL	P34519	TXTP_CAEEL	K11H3.3	312	6.1	Caenorhabditis elegans OX=6239	3:Protein inferred from homology	Putative tricarboxylate transport protein, mitochondrial	0.9998	0.999	2	3	3	3	3	0	3	0	3	0	34767.2	0	34767.2	0	34767.2	0
sp|P91478|RRFM_CAEEL	P91478	RRFM_CAEEL	mrrf-1	238	13.9	Caenorhabditis elegans OX=6239	3:Protein inferred from homology	Ribosome-recycling factor, mitochondrial	0.9998	0.9984	2	3	3	3	3	0	3	0	3	0	30023.1	0	30023.1	0	30023.1	0
sp|Q19253|TOCA1_CAEEL	Q19253	TOCA1_CAEEL	toca-1	592	5.6	Caenorhabditis elegans OX=6239	1:Experimental evidence at protein level	Transducer of Cdc42-dependent actin assembly protein 1 homolog	0.9992	0.9894	2	3	3	3	3	0	3	0	3	0	233074	0	233074	0	233074	0
sp|Q19948|YPP4_CAEEL	Q19948	YPP4_CAEEL	F32A5.4	243	12.8	Caenorhabditis elegans OX=6239	1:Experimental evidence at protein level	Uncharacterized protein F32A5.4	0.999	0.9989	2	2	2	2	2	0	2	0	2	0	14203	0	14203	0	14203	0
sp|Q9N303|DEPS1_CAEEL	Q9N303	DEPS1_CAEEL	deps-1	619	4	Caenorhabditis elegans OX=6239	1:Experimental evidence at protein level	P-granule-associated protein deps-1	0.999	0.999	2	2	2	2	2	0	2	0	2	0	30575.3	0	30575.3	0	30575.3	0
sp|Q94300|RL111_CAEEL	Q94300	RL111_CAEEL	rpl-11.1	196	28.1	Caenorhabditis elegans OX=6239	3:Protein inferred from homology	60S ribosomal protein L11-1	0.9988	0.999	4	16	1	16	8	8	1	0	8	8	457895	503845	21742	0	457895	503845
sp|P34537|BRE1_CAEEL	P34537	BRE1_CAEEL	rfp-1	837	3.3	Caenorhabditis elegans OX=6239	1:Experimental evidence at protein level	E3 ubiquitin-protein ligase bre-1	0.9985	0.999	2	4	4	4	4	0	4	0	4	0	19826.3	0	19826.3	0	19826.3	0
sp|Q23400|RCL1_CAEEL	Q23400	RCL1_CAEEL	ZK1127.5	379	6.6	Caenorhabditis elegans OX=6239	3:Protein inferred from homology	Probable RNA 3'-terminal phosphate cyclase-like protein	0.9982	0.9957	2	3	3	3	3	0	3	0	3	0	45983.8	0	45983.8	0	45983.8	0
sp|O17901|COPZ_CAEEL	O17901	COPZ_CAEEL	copz-1	184	13.6	Caenorhabditis elegans OX=6239	3:Protein inferred from homology	Probable coatomer subunit zeta	0.9951	0.999	1	1	1	1	1	0	1	0	1	0	5290.04	0	5290.04	0	5290.04	0
sp|G5ED05|CNNM5_CAEEL	G5ED05	CNNM5_CAEEL	cnnm-5	722	3.7	Caenorhabditis elegans OX=6239	3:Protein inferred from homology	Metal transporter cnnm-5	0.994	0.9988	1	1	1	1	1	0	1	0	1	0	21829.3	0	21829.3	0	21829.3	0
sp|P34438|YL58_CAEEL	P34438	YL58_CAEEL	F44E2.8	242	10.3	Caenorhabditis elegans OX=6239	4:Protein predicted	Uncharacterized protein F44E2.8	0.9934	0.999	1	1	1	1	1	0	1	0	1	0	33193.5	0	33193.5	0	33193.5	0
sp|Q21194|REI2_CAEEL	Q21194	REI2_CAEEL	rei-2	431	6.7	Caenorhabditis elegans OX=6239	1:Experimental evidence at protein level	Guanine nucleotide exchange factor rei-2	0.9934	0.999	1	2	2	2	2	0	2	0	2	0	9523.01	0	9523.01	0	9523.01	0
sp|Q10043|YRP1_CAEEL	Q10043	YRP1_CAEEL	R10H1.1	161	16.1	Caenorhabditis elegans OX=6239	4:Protein predicted	Uncharacterized protein R10H1.1	0.9888	0.9983	1	1	1	1	1	0	1	0	1	0	20709	0	20709	0	20709	0
sp|G5ECQ3|SEL5_CAEEL	G5ECQ3	SEL5_CAEEL	sel-5	1077	1.9	Caenorhabditis elegans OX=6239	2:Experimental evidence at transcript level	Serine/threonine-protein kinase sel-5	0.9846	0.999	1	1	1	1	1	0	1	0	1	0	44468.6	0	44468.6	0	44468.6	0
sp|O02621|GPX1_CAEEL	O02621	GPX1_CAEEL	gpx-1	163	8	Caenorhabditis elegans OX=6239	3:Protein inferred from homology	Glutathione peroxidase 1	0.9846	0.999	1	1	1	1	1	0	1	0	1	0	10027.4	0	10027.4	0	10027.4	0
sp|O16466|ATG18_CAEEL	O16466	ATG18_CAEEL	atg-18	412	3.6	Caenorhabditis elegans OX=6239	1:Experimental evidence at protein level	Autophagy-related protein 18	0.9846	0.999	1	1	1	1	1	0	1	0	1	0	13356	0	13356	0	13356	0
sp|O18696|PDE1_CAEEL	O18696	PDE1_CAEEL	pde-1	664	1.8	Caenorhabditis elegans OX=6239	1:Experimental evidence at protein level	Probable 3',5'-cyclic phosphodiesterase pde-1	0.9846	0.999	1	2	2	2	2	0	2	0	2	0	65744.3	0	65744.3	0	65744.3	0
sp|O62250|TIM16_CAEEL	O62250	TIM16_CAEEL	F45G2.8	136	8.1	Caenorhabditis elegans OX=6239	3:Protein inferred from homology	Mitochondrial import inner membrane translocase subunit tim-16	0.9846	0.999	1	2	2	2	2	0	2	0	2	0	11829.1	0	11829.1	0	11829.1	0
sp|P30629|YOU2_CAEEL	P30629	YOU2_CAEEL	ZK637.2	143	8.4	Caenorhabditis elegans OX=6239	3:Protein inferred from homology	Uncharacterized protein ZK637.2	0.9846	0.999	1	3	3	3	3	0	3	0	3	0	12045	0	12045	0	12045	0
sp|P30643|YNE4_CAEEL	P30643	YNE4_CAEEL	R08D7.4	371	4.3	Caenorhabditis elegans OX=6239	4:Protein predicted	Uncharacterized protein R08D7.4	0.9846	0.999	1	1	1	1	1	0	1	0	1	0	2199.64	0	2199.64	0	2199.64	0
sp|P34325|CYK7_CAEEL	P34325	CYK7_CAEEL	cyk-7	267	6	Caenorhabditis elegans OX=6239	4:Protein predicted	Cytokinesis defective protein 7	0.9846	0.999	1	2	2	2	2	0	2	0	2	0	12588.5	0	12588.5	0	12588.5	0
sp|P34498|MOG1_CAEEL	P34498	MOG1_CAEEL	mog-1	1131	1.7	Caenorhabditis elegans OX=6239	1:Experimental evidence at protein level	Probable pre-mRNA-splicing factor ATP-dependent RNA helicase mog-1	0.9846	0.999	1	1	1	1	1	0	1	0	1	0	5142.26	0	5142.26	0	5142.26	0
sp|P34618|CEC1_CAEEL	P34618	CEC1_CAEEL	cec-1	304	5.3	Caenorhabditis elegans OX=6239	2:Experimental evidence at transcript level	Chromo domain-containing protein cec-1	0.9846	0.999	1	1	1	1	1	0	1	0	1	0	4624.07	0	4624.07	0	4624.07	0
sp|P45898|YNL6_CAEEL	P45898	YNL6_CAEEL	R12B2.6	106	16	Caenorhabditis elegans OX=6239	4:Protein predicted	Uncharacterized protein R12B2.6	0.9846	0.999	1	3	3	3	3	0	3	0	3	0	11745.9	0	11745.9	0	11745.9	0
sp|P46551|CDK12_CAEEL	P46551	CDK12_CAEEL	cdk-12	730	1.8	Caenorhabditis elegans OX=6239	1:Experimental evidence at protein level	Cyclin-dependent kinase 12	0.9846	0.999	1	1	1	1	1	0	1	0	1	0	25901.9	0	25901.9	0	25901.9	0
sp|Q09250|SAP18_CAEEL	Q09250	SAP18_CAEEL	C16C10.4	166	11.4	Caenorhabditis elegans OX=6239	3:Protein inferred from homology	Probable histone deacetylase complex subunit SAP18	0.9846	0.999	1	3	3	3	3	0	3	0	3	0	128062	0	128062	0	128062	0
sp|Q09383|YS87_CAEEL	Q09383	YS87_CAEEL	ZK945.7	249	5.2	Caenorhabditis elegans OX=6239	4:Protein predicted	Uncharacterized protein ZK945.7	0.9846	0.999	1	1	1	1	1	0	1	0	1	0	11244.5	0	11244.5	0	11244.5	0
sp|Q09442|SF3B4_CAEEL	Q09442	SF3B4_CAEEL	sap-49	388	5.2	Caenorhabditis elegans OX=6239	1:Experimental evidence at protein level	Splicing factor 3B subunit 4	0.9846	0.999	1	1	1	1	1	0	1	0	1	0	11275.4	0	11275.4	0	11275.4	0
sp|Q10045|UNC50_CAEEL	Q10045	UNC50_CAEEL	unc-50	301	5.3	Caenorhabditis elegans OX=6239	2:Experimental evidence at transcript level	Protein unc-50	0.9846	0.999	1	2	2	2	2	0	2	0	2	0	9399.66	0	9399.66	0	9399.66	0
sp|Q10931|ATG12_CAEEL	Q10931	ATG12_CAEEL	lgg-3	118	12.7	Caenorhabditis elegans OX=6239	1:Experimental evidence at protein level	Ubiquitin-like protein atg-12	0.9846	0.999	1	1	1	1	1	0	1	0	1	0	6649.14	0	6649.14	0	6649.14	0
sp|Q17820|SAE1_CAEEL	Q17820	SAE1_CAEEL	aos-1	343	3.2	Caenorhabditis elegans OX=6239	3:Protein inferred from homology	SUMO-activating enzyme subunit aos-1	0.9846	0.999	1	1	1	1	1	0	1	0	1	0	11788.8	0	11788.8	0	11788.8	0
sp|Q20303|ELO6_CAEEL	Q20303	ELO6_CAEEL	elo-6	274	8	Caenorhabditis elegans OX=6239	1:Experimental evidence at protein level	Elongation of long chain fatty acids protein 6	0.9846	0.999	1	2	2	2	2	0	2	0	2	0	41642.3	0	41642.3	0	41642.3	0
sp|Q20683|TTC36_CAEEL	Q20683	TTC36_CAEEL	ttc-36	179	8.4	Caenorhabditis elegans OX=6239	3:Protein inferred from homology	Tetratricopeptide repeat protein 36	0.9846	0.999	1	1	1	1	1	0	1	0	1	0	39657.2	0	39657.2	0	39657.2	0
sp|Q21828|MPC1_CAEEL	Q21828	MPC1_CAEEL	mpc-1	137	10.2	Caenorhabditis elegans OX=6239	3:Protein inferred from homology	Probable mitochondrial pyruvate carrier 1	0.9846	0.999	1	2	2	2	2	0	2	0	2	0	9893.09	0	9893.09	0	9893.09	0
sp|Q22285|TTR46_CAEEL	Q22285	TTR46_CAEEL	ttr-46	179	8.4	Caenorhabditis elegans OX=6239	3:Protein inferred from homology	Transthyretin-like protein 46	0.9846	0.999	1	2	2	2	2	0	2	0	2	0	4906.75	0	4906.75	0	4906.75	0
sp|Q22288|TTR15_CAEEL	Q22288	TTR15_CAEEL	ttr-15	130	13.8	Caenorhabditis elegans OX=6239	3:Protein inferred from homology	Transthyretin-like protein 15	0.9846	0.999	1	2	2	2	2	0	2	0	2	0	8199.12	0	8199.12	0	8199.12	0
sp|Q23238|ULP2_CAEEL	Q23238	ULP2_CAEEL	ulp-2	893	1.6	Caenorhabditis elegans OX=6239	1:Experimental evidence at protein level	Ubiquitin-like protease 2	0.9846	0.999	1	1	1	1	1	0	1	0	1	0	12128	0	12128	0	12128	0
sp|Q23307|YHB8_CAEEL	Q23307	YHB8_CAEEL	ZC412.3	250	4.8	Caenorhabditis elegans OX=6239	1:Experimental evidence at protein level	Uncharacterized protein ZC412.3	0.9846	0.999	1	1	1	1	1	0	1	0	1	0	14564.8	0	14564.8	0	14564.8	0
sp|Q23525|YWIE_CAEEL	Q23525	YWIE_CAEEL	ZK546.14	472	3.4	Caenorhabditis elegans OX=6239	3:Protein inferred from homology	Uncharacterized protein ZK546.14	0.9846	0.999	1	1	1	1	1	0	1	0	1	0	2359.32	0	2359.32	0	2359.32	0
sp|Q27474|DNLI1_CAEEL	Q27474	DNLI1_CAEEL	lig-1	773	1.7	Caenorhabditis elegans OX=6239	3:Protein inferred from homology	DNA ligase 1	0.9846	0.999	1	4	4	4	2	2	2	2	2	2	49932.1	86380	49932.1	86380	49932.1	86380
sp|Q5DX34|RPGRH_CAEEL	Q5DX34	RPGRH_CAEEL	glo-4	1386	0.9	Caenorhabditis elegans OX=6239	1:Experimental evidence at protein level	X-linked retinitis pigmentosa GTPase regulator homolog	0.9846	0.999	1	2	2	2	2	0	2	0	2	0	4851.57	0	4851.57	0	4851.57	0
sp|Q7YTU4|ERO1_CAEEL	Q7YTU4	ERO1_CAEEL	ero-1	478	2.5	Caenorhabditis elegans OX=6239	3:Protein inferred from homology	Endoplasmic reticulum oxidoreductin-1	0.9846	0.999	1	1	1	1	1	0	1	0	1	0	4781.29	0	4781.29	0	4781.29	0
sp|Q95Y80|BET1_CAEEL	Q95Y80	BET1_CAEEL	bet-1	853	1.6	Caenorhabditis elegans OX=6239	1:Experimental evidence at protein level	Bromodomain-containing protein bet-1	0.9846	0.999	1	1	1	1	1	0	1	0	1	0	33653.2	0	33653.2	0	33653.2	0
sp|Q965S8|EIF3I_CAEEL	Q965S8	EIF3I_CAEEL	eif-3.I	327	3.4	Caenorhabditis elegans OX=6239	3:Protein inferred from homology	Eukaryotic translation initiation factor 3 subunit I	0.9846	0.999	1	1	1	1	1	0	1	0	1	0	14851	0	14851	0	14851	0
sp|Q9GYI0|KDM7_CAEEL	Q9GYI0	KDM7_CAEEL	jmjd-1.2	910	2.1	Caenorhabditis elegans OX=6239	1:Experimental evidence at protein level	Lysine-specific demethylase 7 homolog	0.9846	0.999	1	2	2	2	2	0	2	0	2	0	29825.2	0	29825.2	0	29825.2	0
sp|Q9N599|PSA4_CAEEL	Q9N599	PSA4_CAEEL	pas-3	250	4.4	Caenorhabditis elegans OX=6239	3:Protein inferred from homology	Proteasome subunit alpha type-4	0.9846	0.999	1	2	2	2	2	0	2	0	2	0	14130.7	0	14130.7	0	14130.7	0
sp|Q9NA72|SDHF2_CAEEL	Q9NA72	SDHF2_CAEEL	Y57A10A.29	119	15.1	Caenorhabditis elegans OX=6239	3:Protein inferred from homology	Succinate dehydrogenase assembly factor 2, mitochondrial	0.9846	0.999	1	1	1	1	1	0	1	0	1	0	12596.3	0	12596.3	0	12596.3	0
sp|Q9U3F4|ZYX_CAEEL	Q9U3F4	ZYX_CAEEL	zyx-1	603	2.8	Caenorhabditis elegans OX=6239	1:Experimental evidence at protein level	Zyxin	0.9846	0.999	1	3	3	3	3	0	3	0	3	0	9777.94	0	9777.94	0	9777.94	0
sp|Q9XVK5|UBC12_CAEEL	Q9XVK5	UBC12_CAEEL	ubc-12	180	7.8	Caenorhabditis elegans OX=6239	2:Experimental evidence at transcript level	NEDD8-conjugating enzyme ubc-12	0.9846	0.999	1	1	1	1	1	0	1	0	1	0	15485.9	0	15485.9	0	15485.9	0
sp|P24894|COX2_CAEEL	P24894	COX2_CAEEL	ctc-2	231	4.8	Caenorhabditis elegans OX=6239	3:Protein inferred from homology	Cytochrome c oxidase subunit 2	0.983	0.9989	1	1	1	1	1	0	1	0	1	0	27886	0	27886	0	27886	0
sp|P34476|RPAC2_CAEEL	P34476	RPAC2_CAEEL	rpac-19	144	7.6	Caenorhabditis elegans OX=6239	3:Protein inferred from homology	Probable DNA-directed RNA polymerases I and III subunit RPAC2	0.983	0.9989	1	1	1	1	1	0	1	0	1	0	15828.1	0	15828.1	0	15828.1	0
sp|P55955|TTR16_CAEEL	P55955	TTR16_CAEEL	ttr-16	132	11.4	Caenorhabditis elegans OX=6239	1:Experimental evidence at protein level	Transthyretin-like protein 16	0.983	0.9989	1	1	1	1	1	0	1	0	1	0	7103.48	0	7103.48	0	7103.48	0
sp|Q9U757|NXT1_CAEEL	Q9U757	NXT1_CAEEL	nxt-1	137	10.2	Caenorhabditis elegans OX=6239	1:Experimental evidence at protein level	NTF2-related export protein	0.983	0.9989	1	1	1	1	1	0	1	0	1	0	16785.1	0	16785.1	0	16785.1	0
sp|P41847|DRE2_CAEEL	P41847	DRE2_CAEEL	T20B12.7	238	4.6	Caenorhabditis elegans OX=6239	3:Protein inferred from homology	Anamorsin homolog	0.9815	0.9988	1	2	2	2	2	0	2	0	2	0	23220.6	0	23220.6	0	23220.6	0
sp|Q01608|SPE4_CAEEL	Q01608	SPE4_CAEEL	spe-4	465	4.1	Caenorhabditis elegans OX=6239	1:Experimental evidence at protein level	Presenilin spe-4	0.9815	0.9988	1	3	3	3	3	0	3	0	3	0	4955.69	0	4955.69	0	4955.69	0
sp|Q8WQ99|KC1G_CAEEL	Q8WQ99	KC1G_CAEEL	csnk-1	407	4.2	Caenorhabditis elegans OX=6239	3:Protein inferred from homology	Casein kinase I gamma	0.9815	0.9988	1	2	2	2	2	0	2	0	2	0	6353.23	0	6353.23	0	6353.23	0
sp|Q9XTQ5|GOB1_CAEEL	Q9XTQ5	GOB1_CAEEL	gob-1	439	2.5	Caenorhabditis elegans OX=6239	1:Experimental evidence at protein level	Trehalose-phosphatase	0.9815	0.9988	1	1	1	1	1	0	1	0	1	0	5117.77	0	5117.77	0	5117.77	0
sp|O02655|DCAM_CAEEL	O02655	DCAM_CAEEL	smd-1	368	4.3	Caenorhabditis elegans OX=6239	1:Experimental evidence at protein level	S-adenosylmethionine decarboxylase proenzyme	0.98	0.9987	1	1	1	1	1	0	1	0	1	0	2322.32	0	2322.32	0	2322.32	0
sp|O44441|ATIF2_CAEEL	O44441	ATIF2_CAEEL	mai-2	109	8.3	Caenorhabditis elegans OX=6239	3:Protein inferred from homology	ATPase inhibitor mai-2, mitochondrial	0.98	0.9987	1	1	1	1	1	0	1	0	1	0	56530.1	0	56530.1	0	56530.1	0
sp|O61887|RNST2_CAEEL	O61887	RNST2_CAEEL	rnst-2	279	2.9	Caenorhabditis elegans OX=6239	1:Experimental evidence at protein level	Ribonuclease T2 protein rnst-2	0.98	0.9987	1	1	1	1	1	0	1	0	1	0	8892.74	0	8892.74	0	8892.74	0
sp|P34457|YMD3_CAEEL	P34457	YMD3_CAEEL	F54H12.3	286	5.9	Caenorhabditis elegans OX=6239	5:Protein uncertain	Putative uncharacterized transposon-derived protein F54H12.3	0.98	0.9987	1	1	1	1	1	0	1	0	1	0	6049.45	0	6049.45	0	6049.45	0
sp|Q05062|CDC42_CAEEL	Q05062	CDC42_CAEEL	cdc-42	191	6.8	Caenorhabditis elegans OX=6239	1:Experimental evidence at protein level	Cell division control protein 42 homolog	0.98	0.9987	1	1	1	1	1	0	1	0	1	0	7510.69	0	7510.69	0	7510.69	0
sp|A5JYS0|PCS1_CAEEL	A5JYS0	PCS1_CAEEL	pcs-1	426	2.8	Caenorhabditis elegans OX=6239	1:Experimental evidence at protein level	Glutathione gamma-glutamylcysteinyltransferase	0.9785	0.9986	1	1	1	1	1	0	1	0	1	0	12891.9	0	12891.9	0	12891.9	0
sp|P35129|UBC2_CAEEL	P35129	UBC2_CAEEL	let-70	147	7.5	Caenorhabditis elegans OX=6239	1:Experimental evidence at protein level	Ubiquitin-conjugating enzyme E2 2	0.9785	0.9986	1	1	1	1	1	0	1	0	1	0	39314.3	0	39314.3	0	39314.3	0
sp|Q09281|YQIA_CAEEL	Q09281	YQIA_CAEEL	C45G9.10	971	1.6	Caenorhabditis elegans OX=6239	4:Protein predicted	Uncharacterized protein C45G9.10	0.9785	0.9986	1	1	1	1	1	0	1	0	1	0	3665.38	0	3665.38	0	3665.38	0
sp|Q09660|CC44_CAEEL	Q09660	CC44_CAEEL	cyp-44A1	489	2	Caenorhabditis elegans OX=6239	3:Protein inferred from homology	Probable cytochrome P450 CYP44	0.9785	0.9986	1	1	1	1	1	0	1	0	1	0	11571.6	0	11571.6	0	11571.6	0
sp|Q19753|YU0O_CAEEL	Q19753	YU0O_CAEEL	F23B12.7	953	2.3	Caenorhabditis elegans OX=6239	3:Protein inferred from homology	Uncharacterized protein F23B12.7	0.9784	0.9967	1	1	1	1	1	0	1	0	1	0	12152	0	12152	0	12152	0
sp|Q20595|CTBP1_CAEEL	Q20595	CTBP1_CAEEL	ctbp-1	727	1.4	Caenorhabditis elegans OX=6239	1:Experimental evidence at protein level	C-terminal-binding protein 1	0.977	0.9985	1	1	1	1	1	0	1	0	1	0	12095.3	0	12095.3	0	12095.3	0
sp|P24887|NU1M_CAEEL	P24887	NU1M_CAEEL	nduo-1	291	5.2	Caenorhabditis elegans OX=6239	3:Protein inferred from homology	NADH-ubiquinone oxidoreductase chain 1	0.9755	0.9984	1	2	2	2	2	0	2	0	2	0	0	0	0	0	0	0
sp|Q18195|ELP4_CAEEL	Q18195	ELP4_CAEEL	elpc-4	334	3.9	Caenorhabditis elegans OX=6239	3:Protein inferred from homology	Putative elongator complex protein 4	0.9755	0.9984	1	1	1	1	1	0	1	0	1	0	11593.7	0	11593.7	0	11593.7	0
sp|Q21307|MEK1_CAEEL	Q21307	MEK1_CAEEL	mek-1	347	3.5	Caenorhabditis elegans OX=6239	1:Experimental evidence at protein level	Dual specificity mitogen-activated protein kinase kinase mek-1	0.9755	0.9984	1	1	1	1	1	0	1	0	1	0	10711.7	0	10711.7	0	10711.7	0
sp|P34443|RHEB1_CAEEL	P34443	RHEB1_CAEEL	rheb-1	207	5.3	Caenorhabditis elegans OX=6239	3:Protein inferred from homology	GTP-binding protein Rheb homolog 1	0.974	0.9983	1	1	1	1	1	0	1	0	1	0	3463.79	0	3463.79	0	3463.79	0
sp|O17528|TMED2_CAEEL	O17528	TMED2_CAEEL	sel-9	203	4.4	Caenorhabditis elegans OX=6239	1:Experimental evidence at protein level	Suppressor/enhancer of lin-12 protein 9	0.9725	0.9982	1	1	1	1	1	0	1	0	1	0	15432.5	0	15432.5	0	15432.5	0
sp|Q20223|FABP1_CAEEL	Q20223	FABP1_CAEEL	lbp-1	159	6.9	Caenorhabditis elegans OX=6239	2:Experimental evidence at transcript level	Fatty acid-binding protein homolog 1	0.9681	0.9979	1	1	0	1	1	0	0	0	1	0	7607.11	0	0	0	7607.11	0	sp|Q20224|FABP2_CAEEL
sp|Q20870|DAZ1_CAEEL	Q20870	DAZ1_CAEEL	daz-1	499	2.8	Caenorhabditis elegans OX=6239	2:Experimental evidence at transcript level	DAZ protein 1	0.9681	0.9979	1	1	1	1	1	0	1	0	1	0	19630.9	0	19630.9	0	19630.9	0
sp|P00366|DHE3_BOVIN	P00366	DHE3_BOVIN	GLUD1	558	1.6	Bos taurus	1:Experimental evidence at protein level	Glutamate dehydrogenase 1, mitochondrial	0.968	0.9903	1	2	2	2	2	0	2	0	2	0	44940.9	0	44940.9	0	44940.9	0
sp|Q10950|YMP6_CAEEL	Q10950	YMP6_CAEEL	B0361.6	378	5.8	Caenorhabditis elegans OX=6239	3:Protein inferred from homology	Putative methyltransferase B0361.6	0.9667	0.9901	2	2	2	2	2	0	2	0	2	0	12092.6	0	12092.6	0	12092.6	0
sp|E9P860|ZNFX1_CAEEL	E9P860	ZNFX1_CAEEL	znfx-1	2443	0.4	Caenorhabditis elegans OX=6239	1:Experimental evidence at protein level	NFX1-type zinc finger-containing protein 1 homolog	0.9622	0.9975	1	1	1	1	1	0	1	0	1	0	5542.44	0	5542.44	0	5542.44	0
sp|G5EDB9|RPGF_CAEEL	G5EDB9	RPGF_CAEEL	pxf-1	1470	1.8	Caenorhabditis elegans OX=6239	1:Experimental evidence at protein level	Rap guanine nucleotide exchange factor	0.9608	0.9974	1	2	2	2	2	0	2	0	2	0	21959.5	0	21959.5	0	21959.5	0
sp|P46578|GOP1_CAEEL	P46578	GOP1_CAEEL	gop-1	892	3.6	Caenorhabditis elegans OX=6239	3:Protein inferred from homology	Protein CLEC16A homolog	0.9601	0.9938	1	1	1	1	1	0	1	0	1	0	10067.3	0	10067.3	0	10067.3	0
sp|Q10946|C19L2_CAEEL	Q10946	C19L2_CAEEL	B0361.2/B0361.1	460	2	Caenorhabditis elegans OX=6239	3:Protein inferred from homology	CWF19-like protein 2 homolog	0.9564	0.9971	1	1	1	1	1	0	1	0	1	0	17965.1	0	17965.1	0	17965.1	0
sp|Q17339|GLD1_CAEEL	Q17339	GLD1_CAEEL	gld-1	463	2.4	Caenorhabditis elegans OX=6239	1:Experimental evidence at protein level	Female germline-specific tumor suppressor gld-1	0.9564	0.9971	1	1	1	1	1	0	1	0	1	0	27533.2	0	27533.2	0	27533.2	0
sp|Q95XZ0|COG4_CAEEL	Q95XZ0	COG4_CAEEL	cogc-4	801	1.1	Caenorhabditis elegans OX=6239	3:Protein inferred from homology	Conserved oligomeric Golgi complex subunit 4	0.9536	0.9969	1	1	1	1	1	0	1	0	1	0	8449.51	0	8449.51	0	8449.51	0
sp|P34342|RGP2_CAEEL	P34342	RGP2_CAEEL	ran-2	960	1.1	Caenorhabditis elegans OX=6239	4:Protein predicted	Ran GTPase-activating protein 2	0.9507	0.9967	1	1	1	1	1	0	1	0	1	0	16684	0	16684	0	16684	0
sp|Q21444|COG2_CAEEL	Q21444	COG2_CAEEL	cogc-2	681	1.9	Caenorhabditis elegans OX=6239	2:Experimental evidence at transcript level	Conserved oligomeric Golgi complex subunit 2	0.9507	0.9967	1	1	1	1	1	0	1	0	1	0	4461.69	0	4461.69	0	4461.69	0
sp|Q09385|SYF2_CAEEL	Q09385	SYF2_CAEEL	syf-2	234	4.7	Caenorhabditis elegans OX=6239	3:Protein inferred from homology	Pre-mRNA-splicing factor syf-2	0.9408	0.996	1	1	1	1	1	0	1	0	1	0	22486.9	0	22486.9	0	22486.9	0
sp|Q03598|UFC1_CAEEL	Q03598	UFC1_CAEEL	ufc-1	162	9.9	Caenorhabditis elegans OX=6239	1:Experimental evidence at protein level	Ubiquitin-fold modifier-conjugating enzyme 1	0.9217	0.9946	1	1	1	1	1	0	1	0	1	0	7458.22	0	7458.22	0	7458.22	0
sp|Q18452|MAP9_CAEEL	Q18452	MAP9_CAEEL	maph-9	512	2.5	Caenorhabditis elegans OX=6239	2:Experimental evidence at transcript level	Protein maph-9	0.9217	0.9946	1	2	2	2	2	0	2	0	2	0	58128	0	58128	0	58128	0
sp|P91277|HRPK1_CAEEL	P91277	HRPK1_CAEEL	hrpk-1	397	3	Caenorhabditis elegans OX=6239	1:Experimental evidence at protein level	Heterogeneous nuclear ribonucleoprotein K homolog	0.919	0.9944	1	1	1	1	1	0	1	0	1	0	12523.7	0	12523.7	0	12523.7	0
sp|Q8T3C8|MTFP1_CAEEL	Q8T3C8	MTFP1_CAEEL	mtp-18	166	5.4	Caenorhabditis elegans OX=6239	3:Protein inferred from homology	Mitochondrial fission process protein 1	0.9058	0.9934	1	1	1	1	1	0	1	0	1	0	70854	0	70854	0	70854	0
sp|P54073|YUY1_CAEEL	P54073	YUY1_CAEEL	F44G4.1	384	2.3	Caenorhabditis elegans OX=6239	4:Protein predicted	Brix domain-containing protein F44G4.1	0.9045	0.9933	1	1	1	1	1	0	1	0	1	0	7522.34	0	7522.34	0	7522.34	0
sp|Q22307|DHX9_CAEEL	Q22307	DHX9_CAEEL	rha-1	1301	1.4	Caenorhabditis elegans OX=6239	2:Experimental evidence at transcript level	ATP-dependent RNA helicase A	0.9019	0.9931	1	1	1	1	1	0	1	0	1	0	7839.74	0	7839.74	0	7839.74	0
sp|Q23523|MED4_CAEEL	Q23523	MED4_CAEEL	mdt-4	334	5.4	Caenorhabditis elegans OX=6239	3:Protein inferred from homology	Mediator of RNA polymerase II transcription subunit 4	0.8942	0.9925	1	1	1	1	1	0	1	0	1	0	18745.5	0	18745.5	0	18745.5	0
sp|G5EGJ5|IDA1_CAEEL	G5EGJ5	IDA1_CAEEL	ida-1	767	2	Caenorhabditis elegans OX=6239	1:Experimental evidence at protein level	Receptor-type tyrosine-protein phosphatase-like ida-1	0.893	0.9924	1	1	1	1	1	0	1	0	1	0	11087.8	0	11087.8	0	11087.8	0
sp|C0HKD6|SYWM_CAEEL	C0HKD6	SYWM_CAEEL	wars-2	360	2.8	Caenorhabditis elegans OX=6239	2:Experimental evidence at transcript level	Tryptophan--tRNA ligase, mitochondrial	0.8792	0.9913	1	1	1	1	1	0	1	0	1	0	11618	0	11618	0	11618	0
sp|P34453|PEX19_CAEEL	P34453	PEX19_CAEEL	prx-19	282	6.7	Caenorhabditis elegans OX=6239	1:Experimental evidence at protein level	Putative peroxisomal biogenesis factor 19	0.878	0.9912	1	1	1	1	1	0	1	0	1	0	13471.3	0	13471.3	0	13471.3	0
sp|G5EBY0|RTF1_CAEEL	G5EBY0	RTF1_CAEEL	rtfo-1	613	1.5	Caenorhabditis elegans OX=6239	2:Experimental evidence at transcript level	RNA polymerase-associated protein RTF1 homolog	0.8768	0.9911	1	1	1	1	1	0	1	0	1	0	7645.18	0	7645.18	0	7645.18	0
sp|Q09278|YQI5_CAEEL	Q09278	YQI5_CAEEL	C45G9.5	316	3.8	Caenorhabditis elegans OX=6239	4:Protein predicted	Uncharacterized protein C45G9.5	0.8659	0.9902	1	1	1	1	1	0	1	0	1	0	15402.4	0	15402.4	0	15402.4	0
sp|G5EDW7|LIN8_CAEEL	G5EDW7	LIN8_CAEEL	lin-8	386	4.9	Caenorhabditis elegans OX=6239	1:Experimental evidence at protein level	Protein lin-8	0.8564	0.9894	1	1	1	1	1	0	1	0	1	0	11215.1	0	11215.1	0	11215.1	0
sp|Q19000|BODG_CAEEL	Q19000	BODG_CAEEL	gbh-1	421	2.6	Caenorhabditis elegans OX=6239	3:Protein inferred from homology	Probable gamma-butyrobetaine dioxygenase	0.8236	0.9865	1	1	1	1	1	0	1	0	1	0	12664.2	0	12664.2	0	12664.2	0
sp|O62301|SMG8_CAEEL	O62301	SMG8_CAEEL	smg-8	873	1.8	Caenorhabditis elegans OX=6239	1:Experimental evidence at protein level	Protein smg-8	0.8182	0.986	1	1	1	1	1	0	1	0	1	0	7686.9	0	7686.9	0	7686.9	0
sp|P34668|YO12_CAEEL	P34668	YO12_CAEEL	ZK686.2	593	2.2	Caenorhabditis elegans OX=6239	3:Protein inferred from homology	Putative ATP-dependent RNA helicase ZK686.2	0.8171	0.9859	1	1	1	1	1	0	1	0	1	0	13962.4	0	13962.4	0	13962.4	0
